# Supplementary material for: Optimal minimal residual disease threshold in pediatric acute myeloid leukemia: A retrospective cohort study based on the TARGET database
Source: PLoS Med. 2026 May 8;23(5):e1005088. doi: 10.1371/journal.pmed.1005088 (PMC13155632; doi:10.1371/journal.pmed.1005088)
Supplement: S1 Code — (ZIP) [file pmed.1005088.s002.zip]

Archive with 843 entries (801 files):
- S2 code/
- S2 code/PROJ8_3_tbl/
- S2 code/PROJ8_3_tbl/PROJ8_3_tbl_full_roc.pdf
- S2 code/PROJ8_3_tbl/PROJ8_3_tbl_mfp_roc.png
- S2 code/PROJ8_3_tbl/PROJ8_3_tbl_mfp_roc.pdf
- S2 code/PROJ8_3_tbl/PROJ8_3_tbl_full_roc.png
- S2 code/PROJ8_3_tbl/PROJ8_3_tbl.R
- S2 code/PROJ8_3_tbl/PROJ8_3_tbl_mfp_auc.png
- S2 code/PROJ8_3_tbl/PROJ8_3_tbl_rocs.png
- S2 code/PROJ8_3_tbl/PROJ8_3_tbl_full_auc.pdf
- S2 code/PROJ8_3_tbl/PROJ8_3_tbl_full_auc.png
- S2 code/PROJ8_3_tbl/tmp.htm
- S2 code/PROJ8_3_tbl/PROJ8_3_tbl_mfp_auc.pdf
- S2 code/PROJ8_3_tbl/PROJ8_3_tbl_rocs.pdf
- S2 code/PROJ8_3_tbl/PROJ8_3_tbl.htm
- S2 code/PROJ8_3_tbl/PROJ8_3_tbl_full_roc.xls
- S2 code/PROJ8_3_tbl/PROJ8_3_tbl_mfp_roc.xls
- S2 code/PROJ8_3_tbl/PROJ8_3_tbl_full_nom.png
- S2 code/PROJ8_3_tbl/PROJ8_3_tbl_full_cal.xls
- S2 code/PROJ8_3_tbl/PROJ8_3_tbl_mfp_cal.xls
- S2 code/PROJ8_3_tbl/PROJ8_3_tbl_full_nom.pdf
- S2 code/PROJ8_3_tbl/PROJ8_3_tbl.lst
- S2 code/PROJ8_3_tbl/PROJ8_3_tbl_bootstrap_full.xls
- S2 code/PROJ8_3_tbl/PROJ8_3_tbl_bootstrap_full_roc.xls
- S2 code/PROJ8_3_tbl/PROJ8_3_tbl_bootstrap_full_roc.png
- S2 code/PROJ8_3_tbl/PROJ8_3_tbl_bootstrap_full_roc.pdf
- S2 code/PROJ8_3_tbl/PROJ8_3_tbl_full_cal.pdf
- S2 code/PROJ8_3_tbl/PROJ8_3_tbl_mfp_cal.png
- S2 code/PROJ8_3_tbl/PROJ8_3_tbl_bootstrap_full_auc.png
- S2 code/PROJ8_3_tbl/PROJ8_3_tbl.log
- S2 code/PROJ8_3_tbl/PROJ8_3_tbl_bootstrap_full_auc.pdf
- S2 code/PROJ8_3_tbl/PROJ8_3_tbl_mfp_cal.pdf
- S2 code/PROJ8_3_tbl/PROJ8_3_tbl_full_cal.png
- S2 code/PROJ8_2_tbl/
- S2 code/PROJ8_2_tbl/PROJ8_2_tbl_rocs.png
- S2 code/PROJ8_2_tbl/PROJ8_2_tbl_rocs.pdf
- S2 code/PROJ8_2_tbl/PROJ8_2_tbl_mfp_roc.xls
- S2 code/PROJ8_2_tbl/PROJ8_2_tbl_full_roc.xls
- S2 code/PROJ8_2_tbl/tmp.htm
- S2 code/PROJ8_2_tbl/PROJ8_2_tbl_mfp_auc.png
- S2 code/PROJ8_2_tbl/PROJ8_2_tbl.R
- S2 code/PROJ8_2_tbl/PROJ8_2_tbl_full_roc.pdf
- S2 code/PROJ8_2_tbl/PROJ8_2_tbl_full_roc.png
- S2 code/PROJ8_2_tbl/PROJ8_2_tbl_mfp_auc.pdf
- S2 code/PROJ8_2_tbl/PROJ8_2_tbl_full_auc.pdf
- S2 code/PROJ8_2_tbl/PROJ8_2_tbl_mfp_roc.png
- S2 code/PROJ8_2_tbl/PROJ8_2_tbl.htm
- S2 code/PROJ8_2_tbl/PROJ8_2_tbl_mfp_roc.pdf
- S2 code/PROJ8_2_tbl/PROJ8_2_tbl_full_auc.png
- S2 code/PROJ8_2_tbl/PROJ8_2_tbl_mfp_cal.png
- S2 code/PROJ8_2_tbl/PROJ8_2_tbl_mfp_cal.pdf
- S2 code/PROJ8_2_tbl/PROJ8_2_tbl.lst
- S2 code/PROJ8_2_tbl/PROJ8_2_tbl_full_cal.pdf
- S2 code/PROJ8_2_tbl/PROJ8_2_tbl_full_cal.png
- S2 code/PROJ8_2_tbl/PROJ8_2_tbl_full_cal.xls
- S2 code/PROJ8_2_tbl/PROJ8_2_tbl.log
- S2 code/PROJ8_2_tbl/PROJ8_2_tbl_full_nom.png
- S2 code/PROJ8_2_tbl/PROJ8_2_tbl_full_nom.pdf
- S2 code/PROJ8_2_tbl/PROJ8_2_tbl_mfp_cal.xls
- S2 code/PROJ8_7_tbl1/
- S2 code/PROJ8_7_tbl1/PROJ8_7_tbl1.htm
- S2 code/PROJ8_7_tbl1/PROJ8_7_tbl1.R
- S2 code/PROJ8_7_tbl1/PROJ8_7_tbl1.log
- S2 code/PROJ8_13_tbl1/
- S2 code/PROJ8_13_tbl1/PROJ8_13_tbl1.R
- S2 code/PROJ8_13_tbl1/PROJ8_13_tbl1.log
- S2 code/PROJ8_13_tbl1/PROJ8_13_tbl1_seg1_b.png
- S2 code/PROJ8_13_tbl1/PROJ8_13_tbl1_seg1_b.pdf
- S2 code/PROJ8_13_tbl1/PROJ8_13_tbl1_seg1_1.pdf
- S2 code/PROJ8_13_tbl1/PROJ8_13_tbl1_seg1_3.png
- S2 code/PROJ8_13_tbl1/PROJ8_13_tbl1_seg1_2.png
- S2 code/PROJ8_13_tbl1/PROJ8_13_tbl1_seg1_0.pdf
- S2 code/PROJ8_13_tbl1/PROJ8_13_tbl1_seg1_2.pdf
- S2 code/PROJ8_13_tbl1/tmp.htm
- S2 code/PROJ8_13_tbl1/PROJ8_13_tbl1_seg1_0.png
- S2 code/PROJ8_13_tbl1/PROJ8_13_tbl1_seg1_1.png
- S2 code/PROJ8_13_tbl1/PROJ8_13_tbl1_seg1_3.pdf
- S2 code/PROJ8_13_tbl1/PROJ8_13_tbl1_seg2_b.png
- S2 code/PROJ8_13_tbl1/PROJ8_13_tbl1.lst
- S2 code/PROJ8_13_tbl1/PROJ8_13_tbl1_seg2_b.pdf
- S2 code/PROJ8_13_tbl1/PROJ8_13_tbl1_seg2_2.png
- S2 code/PROJ8_13_tbl1/PROJ8_13_tbl1_seg2_0.pdf
- S2 code/PROJ8_13_tbl1/PROJ8_13_tbl1_0.pdf
- S2 code/PROJ8_13_tbl1/PROJ8_13_tbl1_seg2_1.pdf
- S2 code/PROJ8_13_tbl1/PROJ8_13_tbl1_seg2_3.png
- S2 code/PROJ8_13_tbl1/PROJ8_13_tbl1_seg2_1.png
- S2 code/PROJ8_13_tbl1/PROJ8_13_tbl1_seg2_3.pdf
- S2 code/PROJ8_13_tbl1/PROJ8_13_tbl1_seg2_2.pdf
- S2 code/PROJ8_13_tbl1/PROJ8_13_tbl1_seg2_0.png
- S2 code/PROJ8_13_tbl1/PROJ8_13_tbl1_0.png
- S2 code/PROJ8_13_tbl1/PROJ8_13_tbl1.xls
- S2 code/PROJ8_13_tbl1/PROJ8_13_tbl1.htm
- S2 code/PROJ8_13_tbl1/PROJ8_13_tbl1.png
- S2 code/PROJ8_13_tbl1/PROJ8_13_tbl1.pdf
- S2 code/PROJ8_1_tbl/
- S2 code/PROJ8_1_tbl/PROJ8_1_tbl.R
- S2 code/PROJ8_1_tbl/PROJ8_1_tbl.log
- S2 code/PROJ8_5_tbl/
- S2 code/PROJ8_5_tbl/PROJ8_5_tbl_seg1_0.pdf
- S2 code/PROJ8_5_tbl/PROJ8_5_tbl.lst
- S2 code/PROJ8_5_tbl/PROJ8_5_tbl_seg1_2.png
- S2 code/PROJ8_5_tbl/PROJ8_5_tbl_seg1_3.png
- S2 code/PROJ8_5_tbl/PROJ8_5_tbl_seg1_1.pdf
- S2 code/PROJ8_5_tbl/PROJ8_5_tbl_seg1_3.pdf
- S2 code/PROJ8_5_tbl/PROJ8_5_tbl_seg1_1.png
- S2 code/PROJ8_5_tbl/PROJ8_5_tbl_seg1_0.png
- S2 code/PROJ8_5_tbl/PROJ8_5_tbl_seg1_2.pdf
- S2 code/PROJ8_5_tbl/PROJ8_5_tbl_seg1_b.png
- S2 code/PROJ8_5_tbl/tmp.htm
- S2 code/PROJ8_5_tbl/PROJ8_5_tbl.R
- S2 code/PROJ8_5_tbl/PROJ8_5_tbl_seg1_b.pdf
- S2 code/PROJ8_5_tbl/PROJ8_5_tbl_seg2_3.png
- S2 code/PROJ8_5_tbl/PROJ8_5_tbl_seg2_1.pdf
- S2 code/PROJ8_5_tbl/PROJ8_5_tbl_seg2_0.pdf
- S2 code/PROJ8_5_tbl/PROJ8_5_tbl_seg2_2.png
- S2 code/PROJ8_5_tbl/PROJ8_5_tbl_seg2_0.png
- S2 code/PROJ8_5_tbl/PROJ8_5_tbl_seg2_2.pdf
- S2 code/PROJ8_5_tbl/PROJ8_5_tbl_seg2_3.pdf
- S2 code/PROJ8_5_tbl/PROJ8_5_tbl_seg2_1.png
- S2 code/PROJ8_5_tbl/PROJ8_5_tbl.log
- S2 code/PROJ8_5_tbl/PROJ8_5_tbl_seg2_b.png
- S2 code/PROJ8_5_tbl/PROJ8_5_tbl_seg2_b.pdf
- S2 code/PROJ8_5_tbl/PROJ8_5_tbl_0.pdf
- S2 code/PROJ8_5_tbl/PROJ8_5_tbl.pdf
- S2 code/PROJ8_5_tbl/PROJ8_5_tbl_0.png
- S2 code/PROJ8_5_tbl/PROJ8_5_tbl.png
- S2 code/PROJ8_5_tbl/PROJ8_5_tbl.htm
- S2 code/PROJ8_5_tbl/PROJ8_5_tbl.xls
- S2 code/PROJ8_12_tbl1/
- S2 code/PROJ8_12_tbl1/PROJ8_12_tbl1_seg2_0.pdf
- S2 code/PROJ8_12_tbl1/PROJ8_12_tbl1_seg2_2.png
- S2 code/PROJ8_12_tbl1/PROJ8_12_tbl1.log
- S2 code/PROJ8_12_tbl1/PROJ8_12_tbl1_seg2_3.png
- S2 code/PROJ8_12_tbl1/PROJ8_12_tbl1_seg2_1.pdf
- S2 code/PROJ8_12_tbl1/PROJ8_12_tbl1_seg2_3.pdf
- S2 code/PROJ8_12_tbl1/PROJ8_12_tbl1_seg2_1.png
- S2 code/PROJ8_12_tbl1/PROJ8_12_tbl1_seg2_0.png
- S2 code/PROJ8_12_tbl1/PROJ8_12_tbl1_seg2_2.pdf
- S2 code/PROJ8_12_tbl1/PROJ8_12_tbl1_seg2_b.png
- S2 code/PROJ8_12_tbl1/tmp.htm
- S2 code/PROJ8_12_tbl1/PROJ8_12_tbl1_seg2_b.pdf
- S2 code/PROJ8_12_tbl1/PROJ8_12_tbl1_seg1_3.png
- S2 code/PROJ8_12_tbl1/PROJ8_12_tbl1_seg1_1.pdf
- S2 code/PROJ8_12_tbl1/PROJ8_12_tbl1_seg1_0.pdf
- S2 code/PROJ8_12_tbl1/PROJ8_12_tbl1_seg1_2.png
- S2 code/PROJ8_12_tbl1/PROJ8_12_tbl1_seg1_0.png
- S2 code/PROJ8_12_tbl1/PROJ8_12_tbl1.lst
- S2 code/PROJ8_12_tbl1/PROJ8_12_tbl1_seg1_2.pdf
- S2 code/PROJ8_12_tbl1/PROJ8_12_tbl1_seg1_3.pdf
- S2 code/PROJ8_12_tbl1/PROJ8_12_tbl1_seg1_1.png
- S2 code/PROJ8_12_tbl1/PROJ8_12_tbl1_seg1_b.png
- S2 code/PROJ8_12_tbl1/PROJ8_12_tbl1_seg1_b.pdf
- S2 code/PROJ8_12_tbl1/PROJ8_12_tbl1.R
- S2 code/PROJ8_12_tbl1/PROJ8_12_tbl1.xls
- S2 code/PROJ8_12_tbl1/PROJ8_12_tbl1.htm
- S2 code/PROJ8_12_tbl1/PROJ8_12_tbl1_0.pdf
- S2 code/PROJ8_12_tbl1/PROJ8_12_tbl1.png
- S2 code/PROJ8_12_tbl1/PROJ8_12_tbl1.pdf
- S2 code/PROJ8_12_tbl1/PROJ8_12_tbl1_0.png
- S2 code/PROJ8_6_tbl1/
- S2 code/PROJ8_6_tbl1/PROJ8_6_tbl1.htm
- S2 code/PROJ8_6_tbl1/PROJ8_6_tbl1.log
- S2 code/PROJ8_6_tbl1/PROJ8_6_tbl1.R
- S2 code/PROJ8_6_tbl1/PROJ8_6_tbl1.lst
- S2 code/PROJ8_4_tbl/
- S2 code/PROJ8_4_tbl/PROJ8_4_tbl_seg1_b.pdf
- S2 code/PROJ8_4_tbl/PROJ8_4_tbl_seg1_b.png
- S2 code/PROJ8_4_tbl/PROJ8_4_tbl_seg1_0.png
- S2 code/PROJ8_4_tbl/PROJ8_4_tbl_seg1_2.pdf
- S2 code/PROJ8_4_tbl/PROJ8_4_tbl_seg1_3.pdf
- S2 code/PROJ8_4_tbl/PROJ8_4_tbl_seg1_1.png
- S2 code/PROJ8_4_tbl/PROJ8_4_tbl_seg1_3.png
- S2 code/PROJ8_4_tbl/PROJ8_4_tbl_seg1_1.pdf
- S2 code/PROJ8_4_tbl/tmp.htm
- S2 code/PROJ8_4_tbl/PROJ8_4_tbl.lst
- S2 code/PROJ8_4_tbl/PROJ8_4_tbl_seg1_0.pdf
- S2 code/PROJ8_4_tbl/PROJ8_4_tbl_seg1_2.png
- S2 code/PROJ8_4_tbl/PROJ8_4_tbl_seg2_b.pdf
- S2 code/PROJ8_4_tbl/PROJ8_4_tbl_seg2_b.png
- S2 code/PROJ8_4_tbl/PROJ8_4_tbl_seg2_3.pdf
- S2 code/PROJ8_4_tbl/PROJ8_4_tbl_seg2_1.png
- S2 code/PROJ8_4_tbl/PROJ8_4_tbl_seg2_0.png
- S2 code/PROJ8_4_tbl/PROJ8_4_tbl.log
- S2 code/PROJ8_4_tbl/PROJ8_4_tbl.R
- S2 code/PROJ8_4_tbl/PROJ8_4_tbl_seg2_2.pdf
- S2 code/PROJ8_4_tbl/PROJ8_4_tbl_seg2_0.pdf
- S2 code/PROJ8_4_tbl/PROJ8_4_tbl_seg2_2.png
- S2 code/PROJ8_4_tbl/PROJ8_4_tbl_seg2_3.png
- S2 code/PROJ8_4_tbl/PROJ8_4_tbl_seg2_1.pdf
- S2 code/PROJ8_4_tbl/PROJ8_4_tbl.png
- S2 code/PROJ8_4_tbl/PROJ8_4_tbl.pdf
- S2 code/PROJ8_4_tbl/PROJ8_4_tbl_0.pdf
- S2 code/PROJ8_4_tbl/PROJ8_4_tbl_0.png
- S2 code/PROJ8_4_tbl/PROJ8_4_tbl.htm
- S2 code/PROJ8_4_tbl/PROJ8_4_tbl.xls
- S2 code/PROJ8_6_tbl/
- S2 code/PROJ8_6_tbl/PROJ8_6_tbl.log
- S2 code/PROJ8_6_tbl/PROJ8_6_tbl.lst
- S2 code/PROJ8_6_tbl/PROJ8_6_tbl.R
- S2 code/PROJ8_6_tbl/PROJ8_6_tbl.htm
- S2 code/PROJ8_16_tbl2/
- S2 code/PROJ8_16_tbl2/PROJ8_16_tbl2_0.png
- S2 code/PROJ8_16_tbl2/PROJ8_16_tbl2_seg1_b.pdf
- S2 code/PROJ8_16_tbl2/PROJ8_16_tbl2.png
- S2 code/PROJ8_16_tbl2/PROJ8_16_tbl2_seg1_b.png
- S2 code/PROJ8_16_tbl2/PROJ8_16_tbl2.pdf
- S2 code/PROJ8_16_tbl2/PROJ8_16_tbl2_0.pdf
- S2 code/PROJ8_16_tbl2/PROJ8_16_tbl2_seg1_1.png
- S2 code/PROJ8_16_tbl2/PROJ8_16_tbl2_seg1_3.pdf
- S2 code/PROJ8_16_tbl2/PROJ8_16_tbl2_seg1_2.pdf
- S2 code/PROJ8_16_tbl2/PROJ8_16_tbl2_seg1_0.png
- S2 code/PROJ8_16_tbl2/PROJ8_16_tbl2_seg1_2.png
- S2 code/PROJ8_16_tbl2/PROJ8_16_tbl2_seg1_0.pdf
- S2 code/PROJ8_16_tbl2/tmp.htm
- S2 code/PROJ8_16_tbl2/PROJ8_16_tbl2_seg1_1.pdf
- S2 code/PROJ8_16_tbl2/PROJ8_16_tbl2_seg1_3.png
- S2 code/PROJ8_16_tbl2/PROJ8_16_tbl2_seg2_b.pdf
- S2 code/PROJ8_16_tbl2/PROJ8_16_tbl2_seg2_b.png
- S2 code/PROJ8_16_tbl2/PROJ8_16_tbl2_seg2_2.pdf
- S2 code/PROJ8_16_tbl2/PROJ8_16_tbl2_seg2_0.png
- S2 code/PROJ8_16_tbl2/PROJ8_16_tbl2_seg2_1.png
- S2 code/PROJ8_16_tbl2/PROJ8_16_tbl2_seg2_3.pdf
- S2 code/PROJ8_16_tbl2/PROJ8_16_tbl2_seg2_1.pdf
- S2 code/PROJ8_16_tbl2/PROJ8_16_tbl2_seg2_3.png
- S2 code/PROJ8_16_tbl2/PROJ8_16_tbl2.xls
- S2 code/PROJ8_16_tbl2/PROJ8_16_tbl2_seg2_2.png
- S2 code/PROJ8_16_tbl2/PROJ8_16_tbl2.htm
- S2 code/PROJ8_16_tbl2/PROJ8_16_tbl2_seg2_0.pdf
- S2 code/PROJ8_16_tbl2/PROJ8_16_tbl2.lst
- S2 code/PROJ8_16_tbl2/PROJ8_16_tbl2.R
- S2 code/PROJ8_16_tbl2/PROJ8_16_tbl2.log
- S2 code/PROJ8_7_tbl/
- S2 code/PROJ8_7_tbl/PROJ8_7_tbl.R
- S2 code/PROJ8_7_tbl/PROJ8_7_tbl.log
- S2 code/PROJ8_7_tbl/PROJ8_7_tbl.htm
- S2 code/PROJ8_1_tbl1/
- S2 code/PROJ8_1_tbl1/PROJ8_1_tbl1.R
- S2 code/PROJ8_1_tbl1/PROJ8_1_tbl1_mfp_roc.png
- S2 code/PROJ8_1_tbl1/PROJ8_1_tbl1_full_roc.png
- S2 code/PROJ8_1_tbl1/PROJ8_1_tbl1_full_roc.pdf
- S2 code/PROJ8_1_tbl1/PROJ8_1_tbl1_mfp_roc.pdf
- S2 code/PROJ8_1_tbl1/PROJ8_1_tbl1_full_auc.png
- S2 code/PROJ8_1_tbl1/PROJ8_1_tbl1_mfp_auc.png
- S2 code/PROJ8_1_tbl1/PROJ8_1_tbl1_mfp_auc.pdf
- S2 code/PROJ8_1_tbl1/tmp.htm
- S2 code/PROJ8_1_tbl1/PROJ8_1_tbl1_full_auc.pdf
- S2 code/PROJ8_1_tbl1/PROJ8_1_tbl1.htm
- S2 code/PROJ8_1_tbl1/PROJ8_1_tbl1_mfp_roc.xls
- S2 code/PROJ8_1_tbl1/PROJ8_1_tbl1_full_roc.xls
- S2 code/PROJ8_1_tbl1/PROJ8_1_tbl1_mfp_nom.pdf
- S2 code/PROJ8_1_tbl1/PROJ8_1_tbl1_full_nom.pdf
- S2 code/PROJ8_1_tbl1/PROJ8_1_tbl1_full_nom.png
- S2 code/PROJ8_1_tbl1/PROJ8_1_tbl1_mfp_cal.xls
- S2 code/PROJ8_1_tbl1/PROJ8_1_tbl1_full_cal.xls
- S2 code/PROJ8_1_tbl1/PROJ8_1_tbl1_mfp_nom.png
- S2 code/PROJ8_1_tbl1/PROJ8_1_tbl1.lst
- S2 code/PROJ8_1_tbl1/PROJ8_1_tbl1_rocs.pdf
- S2 code/PROJ8_1_tbl1/PROJ8_1_tbl1_rocs.png
- S2 code/PROJ8_1_tbl1/PROJ8_1_tbl1_mfp_cal.png
- S2 code/PROJ8_1_tbl1/PROJ8_1_tbl1_full_cal.png
- S2 code/PROJ8_1_tbl1/PROJ8_1_tbl1_full_cal.pdf
- S2 code/PROJ8_1_tbl1/PROJ8_1_tbl1.log
- S2 code/PROJ8_1_tbl1/PROJ8_1_tbl1_mfp_cal.pdf
- S2 code/PROJ8_15_tbl1/
- S2 code/PROJ8_15_tbl1/PROJ8_15_tbl1_seg2_b.pdf
- S2 code/PROJ8_15_tbl1/PROJ8_15_tbl1_seg2_b.png
- S2 code/PROJ8_15_tbl1/PROJ8_15_tbl1_seg2_2.pdf
- S2 code/PROJ8_15_tbl1/PROJ8_15_tbl1_seg2_0.png
- S2 code/PROJ8_15_tbl1/PROJ8_15_tbl1_seg2_1.png
- S2 code/PROJ8_15_tbl1/PROJ8_15_tbl1_seg2_3.pdf
- S2 code/PROJ8_15_tbl1/PROJ8_15_tbl1_seg2_1.pdf
- S2 code/PROJ8_15_tbl1/PROJ8_15_tbl1.lst
- S2 code/PROJ8_15_tbl1/tmp.htm
- S2 code/PROJ8_15_tbl1/PROJ8_15_tbl1_seg2_3.png
- S2 code/PROJ8_15_tbl1/PROJ8_15_tbl1_seg2_2.png
- S2 code/PROJ8_15_tbl1/PROJ8_15_tbl1_seg2_0.pdf
- S2 code/PROJ8_15_tbl1/PROJ8_15_tbl1_seg1_b.pdf
- S2 code/PROJ8_15_tbl1/PROJ8_15_tbl1_seg1_b.png
- S2 code/PROJ8_15_tbl1/PROJ8_15_tbl1.R
- S2 code/PROJ8_15_tbl1/PROJ8_15_tbl1_seg1_1.png
- S2 code/PROJ8_15_tbl1/PROJ8_15_tbl1_seg1_3.pdf
- S2 code/PROJ8_15_tbl1/PROJ8_15_tbl1.log
- S2 code/PROJ8_15_tbl1/PROJ8_15_tbl1_seg1_2.pdf
- S2 code/PROJ8_15_tbl1/PROJ8_15_tbl1_seg1_0.png
- S2 code/PROJ8_15_tbl1/PROJ8_15_tbl1_seg1_2.png
- S2 code/PROJ8_15_tbl1/PROJ8_15_tbl1_seg1_0.pdf
- S2 code/PROJ8_15_tbl1/PROJ8_15_tbl1_seg1_1.pdf
- S2 code/PROJ8_15_tbl1/PROJ8_15_tbl1_seg1_3.png
- S2 code/PROJ8_15_tbl1/PROJ8_15_tbl1_0.png
- S2 code/PROJ8_15_tbl1/PROJ8_15_tbl1.png
- S2 code/PROJ8_15_tbl1/PROJ8_15_tbl1.pdf
- S2 code/PROJ8_15_tbl1/PROJ8_15_tbl1_0.pdf
- S2 code/PROJ8_15_tbl1/PROJ8_15_tbl1.xls
- S2 code/PROJ8_15_tbl1/PROJ8_15_tbl1.htm
- S2 code/PROJ8_16_tbl/
- S2 code/PROJ8_16_tbl/PROJ8_16_tbl_seg1_b.pdf
- S2 code/PROJ8_16_tbl/PROJ8_16_tbl_seg1_b.png
- S2 code/PROJ8_16_tbl/PROJ8_16_tbl.R
- S2 code/PROJ8_16_tbl/PROJ8_16_tbl_seg1_1.png
- S2 code/PROJ8_16_tbl/PROJ8_16_tbl.pdf
[truncated: 543 more entries]
