# Supplementary material for: Optimal minimal residual disease threshold in pediatric acute myeloid leukemia: A retrospective cohort study based on the TARGET database
Source: PLoS Med. 2026 May 8;23(5):e1005088. doi: 10.1371/journal.pmed.1005088 (PMC13155632; doi:10.1371/journal.pmed.1005088)
Supplement: S1 Code — (ZIP) [file pmed.1005088.s002.zip › S2 code/PROJ8_3_tbl/PROJ8_3_tbl_full_roc.xls]

Cut.value	Sens.(t=0.19)	Sens.(t=0.2)	Sens.(t=0.21)	Sens.(t=0.22)	Sens.(t=0.23)	Sens.(t=0.25)	Sens.(t=0.3)	Spec.(t=0.19)	Spec.(t=0.2)	Spec.(t=0.21)	Spec.(t=0.22)	Spec.(t=0.23)	Spec.(t=0.25)	Spec.(t=0.3)
-Inf	0	0	0	0	0	0	0	1	1	1	1	1	1	1
-0.462029732591909	0	0	0.032258064516129	0.0238095238095238	0.0192307692307692	0.0158730158730159	0.0138888888888889	0.985074626865672	1	1	1	1	1	1
-0.461581268886409	0	0.037037037037037	0.0645161290322581	0.0714285714285714	0.0576923076923077	0.0476190476190476	0.0416666666666667	0.970149253731343	0.984126984126984	1	1	1	1	1
-0.460908573328158	0	0.037037037037037	0.0645161290322581	0.0714285714285714	0.0961538461538461	0.0793650793650794	0.0694444444444445	0.940298507462687	0.952380952380952	0.961538461538461	1	1	1	1
-0.459787414064406	0	0.0740740740740741	0.0967741935483871	0.0952380952380952	0.115384615384615	0.0952380952380953	0.0833333333333334	0.940298507462687	0.952380952380952	0.961538461538461	1	1	1	1
-0.455302777009401	0.0625	0.111111111111111	0.129032258064516	0.119047619047619	0.134615384615385	0.111111111111111	0.0972222222222223	0.940298507462687	0.952380952380952	0.961538461538461	1	1	1	1
-0.448575821426893	0.1875	0.185185185185185	0.193548387096774	0.19047619047619	0.192307692307692	0.158730158730159	0.138888888888889	0.925373134328358	0.936507936507937	0.961538461538461	1	1	1	1
-0.446333502899391	0.1875	0.185185185185185	0.193548387096774	0.19047619047619	0.211538461538462	0.174603174603175	0.152777777777778	0.91044776119403	0.920634920634921	0.942307692307692	1	1	1	1
-0.439606547316883	0.1875	0.185185185185185	0.193548387096774	0.19047619047619	0.230769230769231	0.190476190476191	0.166666666666667	0.895522388059701	0.904761904761905	0.923076923076923	1	1	1	1
-0.430637273206873	0.1875	0.185185185185185	0.193548387096774	0.214285714285714	0.25	0.206349206349206	0.180555555555556	0.880597014925373	0.888888888888889	0.923076923076923	1	1	1	1
-0.42839495467937	0.1875	0.185185185185185	0.193548387096774	0.214285714285714	0.25	0.222222222222222	0.194444444444445	0.850746268656716	0.857142857142857	0.884615384615385	0.952380952380952	0.941176470588235	0.964285714285714	0.947368421052632
-0.41942568056936	0.25	0.222222222222222	0.225806451612903	0.238095238095238	0.269230769230769	0.238095238095238	0.208333333333333	0.850746268656716	0.857142857142857	0.884615384615385	0.952380952380952	0.941176470588235	0.964285714285714	0.947368421052632
-0.363367717381795	0.3125	0.259259259259259	0.258064516129032	0.261904761904762	0.288461538461538	0.253968253968254	0.222222222222222	0.850746268656716	0.857142857142857	0.884615384615385	0.952380952380952	0.941176470588235	0.964285714285714	0.947368421052632
-0.336459895051764	0.4375	0.333333333333333	0.32258064516129	0.309523809523809	0.326923076923077	0.285714285714286	0.25	0.850746268656716	0.857142857142857	0.884615384615385	0.952380952380952	0.941176470588235	0.964285714285714	0.947368421052632
-0.30730975419423	0.4375	0.37037037037037	0.354838709677419	0.333333333333333	0.365384615384615	0.365079365079365	0.319444444444445	0.791044776119403	0.793650793650793	0.807692307692308	0.880952380952381	0.941176470588235	0.964285714285714	0.947368421052632
-0.269190339226686	0.5	0.407407407407408	0.387096774193548	0.357142857142857	0.384615384615384	0.380952380952381	0.333333333333333	0.791044776119403	0.793650793650793	0.807692307692308	0.880952380952381	0.941176470588235	0.964285714285714	0.947368421052632
-0.264705702171681	0.5	0.444444444444445	0.451612903225806	0.404761904761904	0.423076923076923	0.412698412698413	0.361111111111111	0.776119402985075	0.793650793650793	0.807692307692308	0.880952380952381	0.941176470588235	0.964285714285714	0.947368421052632
-0.192951509291598	0.5	0.444444444444445	0.451612903225806	0.404761904761904	0.423076923076923	0.412698412698413	0.375	0.761194029850746	0.777777777777778	0.788461538461538	0.857142857142857	0.911764705882353	0.964285714285714	0.947368421052632
-0.170528324016572	0.5	0.444444444444445	0.451612903225806	0.404761904761904	0.423076923076923	0.412698412698413	0.388888888888889	0.746268656716418	0.761904761904762	0.769230769230769	0.833333333333333	0.88235294117647	0.928571428571429	0.947368421052632
-0.148105138741546	0.5625	0.481481481481482	0.483870967741935	0.428571428571428	0.442307692307692	0.428571428571429	0.402777777777778	0.746268656716418	0.761904761904762	0.769230769230769	0.833333333333333	0.88235294117647	0.928571428571429	0.947368421052632
-0.12568195346652	0.5625	0.518518518518519	0.516129032258064	0.452380952380952	0.461538461538461	0.444444444444445	0.430555555555556	0.73134328358209	0.746031746031746	0.75	0.80952380952381	0.852941176470588	0.928571428571429	0.947368421052632
-0.0808355829164684	0.5625	0.518518518518519	0.516129032258064	0.452380952380952	0.461538461538461	0.444444444444445	0.444444444444445	0.716417910447761	0.73015873015873	0.730769230769231	0.785714285714286	0.823529411764706	0.892857142857143	0.947368421052632
-0.0584123976414425	0.5625	0.555555555555556	0.548387096774193	0.476190476190476	0.480769230769231	0.46031746031746	0.458333333333334	0.716417910447761	0.73015873015873	0.730769230769231	0.785714285714286	0.823529411764706	0.892857142857143	0.947368421052632
0.0537035287336871	0.5625	0.555555555555556	0.580645161290322	0.5	0.519230769230769	0.492063492063492	0.486111111111112	0.686567164179104	0.714285714285714	0.711538461538462	0.785714285714286	0.823529411764706	0.892857142857143	0.947368421052632
0.076126714008713	0.5625	0.555555555555556	0.580645161290322	0.523809523809523	0.538461538461538	0.507936507936508	0.500000000000001	0.671641791044776	0.698412698412698	0.711538461538462	0.785714285714286	0.823529411764706	0.892857142857143	0.947368421052632
0.120973084558765	0.5625	0.555555555555556	0.580645161290322	0.571428571428571	0.576923076923077	0.53968253968254	0.527777777777778	0.641791044776119	0.666666666666667	0.711538461538462	0.785714285714286	0.823529411764706	0.892857142857143	0.947368421052632
0.143396269833791	0.5625	0.555555555555556	0.580645161290322	0.571428571428571	0.576923076923077	0.555555555555556	0.555555555555556	0.611940298507462	0.634920634920635	0.673076923076923	0.738095238095238	0.764705882352941	0.857142857142857	0.947368421052632
0.300358566758972	0.6875	0.62962962962963	0.64516129032258	0.619047619047619	0.615384615384615	0.603174603174604	0.597222222222223	0.597014925373134	0.619047619047619	0.653846153846154	0.714285714285714	0.764705882352941	0.857142857142857	0.947368421052632
0.345204937309024	0.6875	0.62962962962963	0.64516129032258	0.666666666666666	0.653846153846154	0.650793650793651	0.63888888888889	0.552238805970149	0.571428571428571	0.634615384615385	0.690476190476191	0.764705882352941	0.857142857142857	0.947368421052632
0.390051307859076	0.75	0.666666666666667	0.677419354838709	0.69047619047619	0.673076923076923	0.666666666666667	0.652777777777779	0.552238805970149	0.571428571428571	0.634615384615385	0.690476190476191	0.764705882352941	0.857142857142857	0.947368421052632
0.47974404895918	0.75	0.666666666666667	0.677419354838709	0.69047619047619	0.730769230769231	0.714285714285715	0.694444444444445	0.507462686567164	0.523809523809524	0.576923076923077	0.690476190476191	0.764705882352941	0.857142857142857	0.947368421052632
0.547013604784257	0.75	0.666666666666667	0.677419354838709	0.738095238095238	0.769230769230769	0.746031746031747	0.722222222222223	0.477611940298507	0.492063492063492	0.576923076923077	0.690476190476191	0.764705882352941	0.857142857142857	0.947368421052632
0.569436790059283	0.75	0.666666666666667	0.677419354838709	0.738095238095238	0.769230769230769	0.746031746031747	0.722222222222223	0.462686567164179	0.476190476190476	0.557692307692308	0.666666666666667	0.735294117647059	0.821428571428571	0.947368421052632
0.614283160609335	0.75	0.703703703703704	0.709677419354838	0.761904761904762	0.788461538461539	0.761904761904763	0.736111111111112	0.462686567164179	0.476190476190476	0.557692307692308	0.666666666666667	0.735294117647059	0.821428571428571	0.947368421052632
0.636706345884361	0.75	0.703703703703704	0.709677419354838	0.761904761904762	0.788461538461539	0.761904761904763	0.76388888888889	0.432835820895522	0.444444444444444	0.519230769230769	0.619047619047619	0.676470588235294	0.75	0.947368421052632
0.659129531159387	0.75	0.703703703703704	0.709677419354838	0.761904761904762	0.788461538461539	0.777777777777778	0.777777777777778	0.417910447761193	0.428571428571428	0.5	0.595238095238096	0.676470588235294	0.75	0.947368421052632
0.726399086984465	0.75	0.740740740740741	0.741935483870967	0.785714285714285	0.807692307692308	0.793650793650794	0.791666666666667	0.417910447761193	0.428571428571428	0.5	0.595238095238096	0.676470588235294	0.75	0.947368421052632
0.816091828084568	0.75	0.740740740740741	0.741935483870967	0.785714285714285	0.807692307692308	0.793650793650794	0.791666666666667	0.402985074626865	0.412698412698412	0.480769230769231	0.571428571428572	0.647058823529412	0.714285714285714	0.894736842105263
0.838515013359594	0.75	0.740740740740741	0.741935483870967	0.785714285714285	0.807692307692308	0.825396825396826	0.819444444444445	0.343283582089551	0.349206349206349	0.403846153846154	0.476190476190477	0.588235294117647	0.642857142857143	0.894736842105263
0.905784569184672	0.75	0.740740740740741	0.741935483870967	0.785714285714285	0.807692307692308	0.825396825396826	0.819444444444445	0.313432835820895	0.317460317460317	0.365384615384615	0.428571428571429	0.529411764705882	0.571428571428571	0.789473684210526
0.995477310284775	0.75	0.814814814814815	0.806451612903226	0.833333333333333	0.846153846153847	0.857142857142857	0.847222222222223	0.313432835820895	0.317460317460317	0.365384615384615	0.428571428571429	0.529411764705882	0.571428571428571	0.789473684210526
1.04032368083483	0.75	0.814814814814815	0.806451612903226	0.833333333333333	0.846153846153847	0.857142857142857	0.847222222222223	0.298507462686566	0.301587301587301	0.346153846153846	0.404761904761905	0.5	0.535714285714286	0.736842105263158
1.17486279248498	0.75	0.814814814814815	0.806451612903226	0.833333333333333	0.846153846153847	0.857142857142857	0.847222222222223	0.283582089552238	0.285714285714285	0.326923076923077	0.380952380952381	0.470588235294118	0.5	0.684210526315789
1.19728597776001	0.75	0.814814814814815	0.806451612903226	0.857142857142857	0.865384615384616	0.873015873015873	0.861111111111111	0.26865671641791	0.269841269841269	0.326923076923077	0.380952380952381	0.470588235294118	0.5	0.684210526315789
1.21970916303503	1	1	1	1	1	1	1	0	0	0	0	0	0	0
