# Supplementary material for: Optimal minimal residual disease threshold in pediatric acute myeloid leukemia: A retrospective cohort study based on the TARGET database
Source: PLoS Med. 2026 May 8;23(5):e1005088. doi: 10.1371/journal.pmed.1005088 (PMC13155632; doi:10.1371/journal.pmed.1005088)
Supplement: S1 Code — (ZIP) [file pmed.1005088.s002.zip › S2 code/PROJ8_3_tbl/PROJ8_3_tbl_mfp_roc.xls]

Cut.value	Sens.(t=0.19)	Sens.(t=0.2)	Sens.(t=0.21)	Sens.(t=0.22)	Sens.(t=0.23)	Sens.(t=0.25)	Sens.(t=0.3)	Spec.(t=0.19)	Spec.(t=0.2)	Spec.(t=0.21)	Spec.(t=0.22)	Spec.(t=0.23)	Spec.(t=0.25)	Spec.(t=0.3)
-Inf	0	0	0	0	0	0	0	1	1	1	1	1	1	1
-0.97194777003672	0	0	0.032258064516129	0.0238095238095238	0.0192307692307692	0.0158730158730159	0.0138888888888889	0.985074626865672	1	1	1	1	1	1
-0.9226700944671	0	0.037037037037037	0.0645161290322581	0.0714285714285714	0.0576923076923077	0.0476190476190476	0.0416666666666667	0.970149253731343	0.984126984126984	1	1	1	1	1
-0.862359093834622	0	0.037037037037037	0.0645161290322581	0.0714285714285714	0.0961538461538461	0.0793650793650794	0.0694444444444445	0.940298507462687	0.952380952380952	0.961538461538461	1	1	1	1
-0.784604690664976	0	0.0740740740740741	0.0967741935483871	0.0952380952380952	0.115384615384615	0.0952380952380953	0.0833333333333334	0.940298507462687	0.952380952380952	0.961538461538461	1	1	1	1
-0.597261611293232	0.0625	0.111111111111111	0.129032258064516	0.119047619047619	0.134615384615385	0.111111111111111	0.0972222222222223	0.940298507462687	0.952380952380952	0.961538461538461	1	1	1	1
-0.446009254049026	0.1875	0.185185185185185	0.193548387096774	0.19047619047619	0.192307692307692	0.158730158730159	0.138888888888889	0.925373134328358	0.936507936507937	0.961538461538461	1	1	1	1
-0.409918531921488	0.1875	0.185185185185185	0.193548387096774	0.19047619047619	0.211538461538462	0.174603174603175	0.152777777777778	0.91044776119403	0.920634920634921	0.942307692307692	1	1	1	1
-0.323847197725232	0.1875	0.185185185185185	0.193548387096774	0.19047619047619	0.230769230769231	0.190476190476191	0.166666666666667	0.895522388059701	0.904761904761905	0.923076923076923	1	1	1	1
-0.240018855086913	0.1875	0.185185185185185	0.193548387096774	0.214285714285714	0.25	0.206349206349206	0.180555555555556	0.880597014925373	0.888888888888889	0.923076923076923	1	1	1	1
-0.222575452549744	0.1875	0.185185185185185	0.193548387096774	0.214285714285714	0.25	0.222222222222222	0.194444444444445	0.850746268656716	0.857142857142857	0.884615384615385	0.952380952380952	0.941176470588235	0.964285714285714	0.947368421052632
-0.162264451917267	0.25	0.222222222222222	0.225806451612903	0.238095238095238	0.269230769230769	0.238095238095238	0.208333333333333	0.850746268656716	0.857142857142857	0.884615384615385	0.952380952380952	0.941176470588235	0.964285714285714	0.947368421052632
0.056912900486928	0.3125	0.259259259259259	0.258064516129032	0.261904761904762	0.288461538461538	0.253968253968254	0.222222222222222	0.850746268656716	0.857142857142857	0.884615384615385	0.952380952380952	0.941176470588235	0.964285714285714	0.947368421052632
0.120803806853598	0.4375	0.333333333333333	0.32258064516129	0.309523809523809	0.326923076923077	0.285714285714286	0.25	0.850746268656716	0.857142857142857	0.884615384615385	0.952380952380952	0.941176470588235	0.964285714285714	0.947368421052632
0.176330984698683	0.4375	0.37037037037037	0.354838709677419	0.333333333333333	0.365384615384615	0.365079365079365	0.319444444444445	0.791044776119403	0.793650793650793	0.807692307692308	0.880952380952381	0.941176470588235	0.964285714285714	0.947368421052632
0.23509310469373	0.5	0.407407407407408	0.387096774193548	0.357142857142857	0.384615384615384	0.380952380952381	0.333333333333333	0.791044776119403	0.793650793650793	0.807692307692308	0.880952380952381	0.941176470588235	0.964285714285714	0.947368421052632
0.241236072111073	0.5	0.444444444444445	0.451612903225806	0.404761904761904	0.423076923076923	0.412698412698413	0.361111111111111	0.776119402985075	0.793650793650793	0.807692307692308	0.880952380952381	0.941176470588235	0.964285714285714	0.947368421052632
0.324253374586255	0.5	0.444444444444445	0.451612903225806	0.404761904761904	0.423076923076923	0.412698412698413	0.375	0.761194029850746	0.777777777777778	0.788461538461538	0.857142857142857	0.911764705882353	0.964285714285714	0.947368421052632
0.34571535359536	0.5	0.444444444444445	0.451612903225806	0.404761904761904	0.423076923076923	0.412698412698413	0.388888888888889	0.746268656716418	0.761904761904762	0.769230769230769	0.833333333333333	0.88235294117647	0.928571428571429	0.947368421052632
0.365597765654369	0.5625	0.481481481481482	0.483870967741935	0.428571428571428	0.442307692307692	0.428571428571429	0.402777777777778	0.746268656716418	0.761904761904762	0.769230769230769	0.833333333333333	0.88235294117647	0.928571428571429	0.947368421052632
0.384117263567466	0.5625	0.518518518518519	0.516129032258064	0.452380952380952	0.461538461538461	0.444444444444445	0.430555555555556	0.73134328358209	0.746031746031746	0.75	0.80952380952381	0.852941176470588	0.928571428571429	0.947368421052632
0.417735562427439	0.5625	0.518518518518519	0.516129032258064	0.452380952380952	0.461538461538461	0.444444444444445	0.444444444444445	0.716417910447761	0.73015873015873	0.730769230769231	0.785714285714286	0.823529411764706	0.892857142857143	0.947368421052632
0.433096453262956	0.5625	0.555555555555556	0.548387096774193	0.476190476190476	0.480769230769231	0.46031746031746	0.458333333333334	0.716417910447761	0.73015873015873	0.730769230769231	0.785714285714286	0.823529411764706	0.892857142857143	0.947368421052632
0.499023073836303	0.5625	0.555555555555556	0.580645161290322	0.5	0.519230769230769	0.492063492063492	0.486111111111112	0.686567164179104	0.714285714285714	0.711538461538462	0.785714285714286	0.823529411764706	0.892857142857143	0.947368421052632
0.510477284940436	0.5625	0.555555555555556	0.580645161290322	0.523809523809523	0.538461538461538	0.507936507936508	0.500000000000001	0.671641791044776	0.698412698412698	0.711538461538462	0.785714285714286	0.823529411764706	0.892857142857143	0.947368421052632
0.532024860267571	0.5625	0.555555555555556	0.580645161290322	0.571428571428571	0.576923076923077	0.53968253968254	0.527777777777778	0.641791044776119	0.666666666666667	0.711538461538462	0.785714285714286	0.823529411764706	0.892857142857143	0.947368421052632
0.542186919311902	0.5625	0.555555555555556	0.580645161290322	0.571428571428571	0.576923076923077	0.555555555555556	0.555555555555556	0.611940298507462	0.634920634920635	0.673076923076923	0.738095238095238	0.764705882352941	0.857142857142857	0.947368421052632
0.604287194874777	0.6875	0.62962962962963	0.64516129032258	0.619047619047619	0.615384615384615	0.603174603174604	0.597222222222223	0.597014925373134	0.619047619047619	0.653846153846154	0.714285714285714	0.764705882352941	0.857142857142857	0.947368421052632
0.619691872596233	0.6875	0.62962962962963	0.64516129032258	0.666666666666666	0.653846153846154	0.650793650793651	0.63888888888889	0.552238805970149	0.571428571428571	0.634615384615385	0.690476190476191	0.764705882352941	0.857142857142857	0.947368421052632
0.63426569551517	0.75	0.666666666666667	0.677419354838709	0.69047619047619	0.673076923076923	0.666666666666667	0.652777777777779	0.552238805970149	0.571428571428571	0.634615384615385	0.690476190476191	0.764705882352941	0.857142857142857	0.947368421052632
0.661248576026988	0.75	0.666666666666667	0.677419354838709	0.69047619047619	0.730769230769231	0.714285714285715	0.694444444444445	0.507462686567164	0.523809523809524	0.576923076923077	0.690476190476191	0.764705882352941	0.857142857142857	0.947368421052632
0.679853092714179	0.75	0.666666666666667	0.677419354838709	0.738095238095238	0.769230769230769	0.746031746031747	0.722222222222223	0.477611940298507	0.492063492063492	0.576923076923077	0.690476190476191	0.764705882352941	0.857142857142857	0.947368421052632
0.685780499822767	0.75	0.666666666666667	0.677419354838709	0.738095238095238	0.769230769230769	0.746031746031747	0.722222222222223	0.462686567164179	0.476190476190476	0.557692307692308	0.666666666666667	0.735294117647059	0.821428571428571	0.947368421052632
0.697259037149763	0.75	0.703703703703704	0.709677419354838	0.761904761904762	0.788461538461539	0.761904761904763	0.736111111111112	0.462686567164179	0.476190476190476	0.557692307692308	0.666666666666667	0.735294117647059	0.821428571428571	0.947368421052632
0.70282052826063	0.75	0.703703703703704	0.709677419354838	0.761904761904762	0.788461538461539	0.761904761904763	0.76388888888889	0.432835820895522	0.444444444444444	0.519230769230769	0.619047619047619	0.676470588235294	0.75	0.947368421052632
0.708269884859574	0.75	0.703703703703704	0.709677419354838	0.761904761904762	0.788461538461539	0.777777777777778	0.777777777777778	0.417910447761193	0.428571428571428	0.5	0.595238095238096	0.676470588235294	0.75	0.947368421052632
0.723988204823196	0.75	0.740740740740741	0.741935483870967	0.785714285714285	0.807692307692308	0.793650793650794	0.791666666666667	0.417910447761193	0.428571428571428	0.5	0.595238095238096	0.676470588235294	0.75	0.947368421052632
0.743617803709557	0.75	0.740740740740741	0.741935483870967	0.785714285714285	0.807692307692308	0.793650793650794	0.791666666666667	0.402985074626865	0.412698412698412	0.480769230769231	0.571428571428572	0.647058823529412	0.714285714285714	0.894736842105263
0.748310264135798	0.75	0.740740740740741	0.741935483870967	0.785714285714285	0.807692307692308	0.825396825396826	0.819444444444445	0.343283582089551	0.349206349206349	0.403846153846154	0.476190476190477	0.588235294117647	0.642857142857143	0.894736842105263
0.761917781906588	0.75	0.740740740740741	0.741935483870967	0.785714285714285	0.807692307692308	0.825396825396826	0.819444444444445	0.313432835820895	0.317460317460317	0.365384615384615	0.428571428571429	0.529411764705882	0.571428571428571	0.789473684210526
0.779056894124824	0.75	0.814814814814815	0.806451612903226	0.833333333333333	0.846153846153847	0.857142857142857	0.847222222222223	0.313432835820895	0.317460317460317	0.365384615384615	0.428571428571429	0.529411764705882	0.571428571428571	0.789473684210526
0.787235398038776	0.75	0.814814814814815	0.806451612903226	0.833333333333333	0.846153846153847	0.857142857142857	0.847222222222223	0.298507462686566	0.301587301587301	0.346153846153846	0.404761904761905	0.5	0.535714285714286	0.736842105263158
0.810383254092948	0.75	0.814814814814815	0.806451612903226	0.833333333333333	0.846153846153847	0.857142857142857	0.847222222222223	0.283582089552238	0.285714285714285	0.326923076923077	0.380952380952381	0.470588235294118	0.5	0.684210526315789
0.814055578679658	0.75	0.814814814814815	0.806451612903226	0.857142857142857	0.865384615384616	0.873015873015873	0.861111111111111	0.26865671641791	0.269841269841269	0.326923076923077	0.380952380952381	0.470588235294118	0.5	0.684210526315789
0.817678674910901	1	1	1	1	1	1	1	0	0	0	0	0	0	0
