# Supplementary material for: Optimal minimal residual disease threshold in pediatric acute myeloid leukemia: A retrospective cohort study based on the TARGET database
Source: PLoS Med. 2026 May 8;23(5):e1005088. doi: 10.1371/journal.pmed.1005088 (PMC13155632; doi:10.1371/journal.pmed.1005088)
Supplement: S1 Code — (ZIP) [file pmed.1005088.s002.zip › S2 code/PROJ8_3_tbl/PROJ8_3_tbl_full_cal.xls]

time	status	p	x
0.23	1	0.574116554717575	-0.170528324016572
0.24	1	0.62190341587929	-0.148105138741546
0.2	1	0.698217149352557	1.21970916303503
0.21	1	0.377180485811582	-0.12568195346652
0.2	1	0.199802698709116	-0.462029732591909
0.2	1	0.407015223470362	0.390051307859076
0.19	1	0.401785474455581	0.547013604784257
0.21	1	0.357696396390235	-0.192951509291598
0.25	1	0.548021540083715	-0.462029732591909
0.33	0	0.721103857596041	-0.462029732591909
0.22	1	0.512337345586073	-0.0584123976414425
0.25	1	0.758912556400049	0.120973084558765
0.23	1	0.565979005979069	-0.192951509291598
0.27	1	0.690420984505908	-0.148105138741546
0.22	1	0.821265496826701	0.816091828084568
0.43	1	0.845517491416482	-0.462029732591909
0.19	1	0.568925505978459	1.04032368083483
0.33	1	0.721103857596041	-0.462029732591909
0.47	1	0.899774686074112	-0.462029732591909
0.48	1	0.935902370415704	-0.462029732591909
0.48	1	0.935902370415704	-0.462029732591909
0.21	1	0.390561077186203	-0.0808355829164684
0.21	1	0.735058694453035	0.905784569184672
0.16	1	0.0954273458632575	0.143396269833791
0.37	1	0.80933107945205	-0.462029732591909
0.19	1	0.269284313234226	0.0537035287336871
0.36	1	0.791235708076439	-0.462029732591909
0.16	1	0.053272451267721	-0.462029732591909
0.18	1	0.0968711691782438	-0.462029732591909
0.45	1	0.863607391567412	-0.462029732591909
0.34	1	0.983386693824906	0.659129531159387
0.24	1	0.886991284516213	0.659129531159387
0.42	1	0.827425157750269	-0.462029732591909
0.17	1	0.0717655832119283	-0.462029732591909
0.47	1	0.899774686074112	-0.462029732591909
0.19	1	0.170819119280815	-0.462029732591909
0.27	1	0.575408936061128	-0.462029732591909
0.32	1	0.706112043599426	-0.462029732591909
0.28	1	0.806970739418237	0.076126714008713
0.16	1	0.151471928386468	0.636706345884361
0.22	1	0.828109798687855	0.838515013359594
0.21	1	0.830985863062819	1.19728597776001
0.28	1	0.632906127994075	-0.41942568056936
0.19	1	0.171866807295328	-0.455302777009401
0.22	1	0.441026563280889	-0.269190339226686
0.3	1	0.721499901011598	-0.336459895051764
0.23	1	0.476825912072158	-0.446333502899391
0.21	1	0.287094954878404	-0.461581268886409
0.49	1	0.990193719649394	-0.448575821426893
0.18	1	0.0968711691782438	-0.462029732591909
0.23	1	0.826110889916815	0.547013604784257
0.25	1	0.831392337720636	0.345204937309024
0.24	1	0.508631281135932	-0.462029732591909
0.32	1	0.714160642617722	-0.439606547316883
0.35	1	0.773516552648387	-0.460908573328158
0.35	1	0.773139351859636	-0.462029732591909
0.21	1	0.326222894965756	-0.30730975419423
0.22	1	0.731697458295772	0.547013604784257
0.21	1	0.670482925652971	0.726399086984465
0.23	1	0.826110889916815	0.547013604784257
0.19	1	0.285063392217238	0.120973084558765
0.21	1	0.357696396390235	-0.192951509291598
0.23	1	0.482924920875659	-0.42839495467937
0.16	1	0.0645108159190915	-0.264705702171681
0.19	1	0.186769304778413	-0.363367717381795
0.22	1	0.91498710412132	1.17486279248498
0.13	1	0.0316667598028197	0.569436790059283
0.21	1	0.377180485811582	-0.12568195346652
0.17	1	0.0948680967440049	-0.170528324016572
0.22	1	0.380993626446785	-0.462029732591909
0.19	1	0.355427842495371	0.390051307859076
0.49	1	0.989674835553152	-0.459787414064406
0.2	1	0.283751574038965	-0.0584123976414425
0.13	1	0.0316667598028197	0.569436790059283
0.23	1	0.476825912072158	-0.446333502899391
0.22	1	0.441026563280889	-0.269190339226686
0.15	1	0.0954144274088069	0.995477310284775
0.18	1	0.329745436138437	0.905784569184672
0.16	1	0.148375895601721	0.614283160609335
0.19	1	0.626368101982979	1.19728597776001
0.29	1	0.882283547595017	0.300358566758972
0.19	1	0.175757559759073	-0.430637273206873
0.49	1	0.990193719649394	-0.448575821426893
0.22	1	0.91498710412132	1.17486279248498
0.28	1	0.632906127994075	-0.41942568056936
0.3	1	0.681878708774454	-0.446333502899391
0.23	1	0.826110889916815	0.547013604784257
0.19	1	0.171866807295328	-0.455302777009401
0.22	1	0.441026563280889	-0.269190339226686
0.3	1	0.681878708774454	-0.446333502899391
0.21	1	0.326222894965756	-0.30730975419423
0.17	1	0.0948680967440049	-0.170528324016572
0.18	1	0.329745436138437	0.905784569184672
0.15	1	0.058115353676739	0.47974404895918
