# Supplementary material for: Optimal minimal residual disease threshold in pediatric acute myeloid leukemia: A retrospective cohort study based on the TARGET database
Source: PLoS Med. 2026 May 8;23(5):e1005088. doi: 10.1371/journal.pmed.1005088 (PMC13155632; doi:10.1371/journal.pmed.1005088)
Supplement: S1 Code — (ZIP) [file pmed.1005088.s002.zip › S2 code/PROJ8_3_tbl/PROJ8_3_tbl_mfp_cal.xls]

time	status	p	x
0.23	1	0.746794310832545	0.34571535359536
0.24	1	0.791737517082788	0.365597765654369
0.2	1	0.536115994562985	0.817678674910901
0.21	1	0.529707916420069	0.384117263567466
0.2	1	0.120404807487798	-0.97194777003672
0.2	1	0.472392362718353	0.63426569551517
0.19	1	0.430701590883698	0.679853092714179
0.21	1	0.508633561591128	0.324253374586255
0.25	1	0.371058620770488	-0.97194777003672
0.33	0	0.560528960132516	-0.97194777003672
0.22	1	0.675027319751183	0.433096453262956
0.25	1	0.875880305119212	0.532024860267571
0.23	1	0.739300803806135	0.324253374586255
0.27	1	0.853341648184384	0.365597765654369
0.22	1	0.784179517917126	0.743617803709557
0.43	1	0.736919388718878	-0.97194777003672
0.19	1	0.465921181670915	0.787235398038776
0.33	1	0.560528960132516	-0.97194777003672
0.47	1	0.815061371848938	-0.97194777003672
0.48	1	0.867126783280287	-0.97194777003672
0.48	1	0.867126783280287	-0.97194777003672
0.21	1	0.541682974132323	0.417735562427439
0.21	1	0.667370405910186	0.761917781906588
0.16	1	0.133588564813635	0.542186919311902
0.37	1	0.684812312170387	-0.97194777003672
0.19	1	0.375097423670257	0.499023073836303
0.36	1	0.658756747670914	-0.97194777003672
0.16	1	0.0310543575521489	-0.97194777003672
0.18	1	0.0572355219534766	-0.97194777003672
0.45	1	0.762970014629423	-0.97194777003672
0.34	1	0.990600591776421	0.708269884859574
0.24	1	0.890321186846123	0.708269884859574
0.42	1	0.71086664707483	-0.97194777003672
0.17	1	0.0420959670669854	-0.97194777003672
0.47	1	0.815061371848938	-0.97194777003672
0.19	1	0.10236949227258	-0.97194777003672
0.27	1	0.395822453037184	-0.97194777003672
0.32	1	0.541062914906868	-0.97194777003672
0.28	1	0.919972080777916	0.510477284940436
0.16	1	0.154969618635214	0.70282052826063
0.22	1	0.785730393719303	0.748310264135798
0.21	1	0.686400183311453	0.814055578679658
0.28	1	0.724376722499053	-0.162264451917267
0.19	1	0.14536862748598	-0.597261611293232
0.22	1	0.602318658710445	0.23509310469373
0.3	1	0.875879574010818	0.120803806853598
0.23	1	0.475429501457149	-0.409918531921488
0.21	1	0.18470690179234	-0.9226700944671
0.49	1	0.995671807947161	-0.446009254049026
0.18	1	0.0572355219534766	-0.97194777003672
0.23	1	0.853171556522669	0.679853092714179
0.25	1	0.89747866601822	0.619691872596233
0.24	1	0.337565729319937	-0.97194777003672
0.32	1	0.774418295438222	-0.323847197725232
0.35	1	0.6729291809026	-0.862359093834622
0.35	1	0.63270021446851	-0.97194777003672
0.21	1	0.458201452547626	0.176330984698683
0.22	1	0.762737774511908	0.679853092714179
0.21	1	0.653460178186959	0.723988204823196
0.23	1	0.853171556522669	0.679853092714179
0.19	1	0.384877899053337	0.532024860267571
0.21	1	0.508633561591128	0.324253374586255
0.23	1	0.540725878350979	-0.222575452549744
0.16	1	0.10069132837353	0.241236072111073
0.19	1	0.260781378559891	0.056912900486928
0.22	1	0.8058598850185	0.810383254092948
0.13	1	0.0340556945349685	0.685780499822767
0.21	1	0.529707916420069	0.384117263567466
0.17	1	0.148384446338923	0.34571535359536
0.22	1	0.241023033902244	-0.97194777003672
0.19	1	0.416228382454474	0.63426569551517
0.49	1	0.979335332404354	-0.784604690664976
0.2	1	0.407193153472985	0.433096453262956
0.13	1	0.0340556945349685	0.685780499822767
0.23	1	0.475429501457149	-0.409918531921488
0.22	1	0.602318658710445	0.23509310469373
0.15	1	0.0745283117492952	0.779056894124824
0.18	1	0.283760660261321	0.761917781906588
0.16	1	0.15418011027562	0.697259037149763
0.19	1	0.474949799093755	0.814055578679658
0.29	1	0.945162513405184	0.604287194874777
0.19	1	0.201112118274952	-0.240018855086913
0.49	1	0.995671807947161	-0.446009254049026
0.22	1	0.8058598850185	0.810383254092948
0.28	1	0.724376722499053	-0.162264451917267
0.3	1	0.706899356751815	-0.409918531921488
0.23	1	0.853171556522669	0.679853092714179
0.19	1	0.14536862748598	-0.597261611293232
0.22	1	0.602318658710445	0.23509310469373
0.3	1	0.706899356751815	-0.409918531921488
0.21	1	0.458201452547626	0.176330984698683
0.17	1	0.148384446338923	0.34571535359536
0.18	1	0.283760660261321	0.761917781906588
0.15	1	0.0665279419773894	0.661248576026988
