# Supplementary material for: Optimal minimal residual disease threshold in pediatric acute myeloid leukemia: A retrospective cohort study based on the TARGET database
Source: PLoS Med. 2026 May 8;23(5):e1005088. doi: 10.1371/journal.pmed.1005088 (PMC13155632; doi:10.1371/journal.pmed.1005088)
Supplement: S1 Code — (ZIP) [file pmed.1005088.s002.zip › S2 code/PROJ8_3_tbl/PROJ8_3_tbl.lst]

[1] ""
[1] "Model 1: full model using observed data"
Call:
coxph(formula = formula(fmlx), data = WD0, method = "efron")

  n= 94, number of events= 93 

        coef exp(coef) se(coef)     z Pr(>|z|)    
X25 0.022423  1.022676 0.004618 4.856  1.2e-06 ***
---
Signif. codes:  0 '***' 0.001 '**' 0.01 '*' 0.05 '.' 0.1 ' ' 1

    exp(coef) exp(-coef) lower .95 upper .95
X25     1.023     0.9778     1.013     1.032

Concordance= 0.667  (se = 0.038 )
Rsquare= 0.203   (max possible= 0.999 )
Likelihood ratio test= 21.36  on 1 df,   p=3.805e-06
Wald test            = 23.58  on 1 df,   p=1.2e-06
Score (logrank) test = 25.66  on 1 df,   p=4.08e-07

[1] "Nomogram"
Points per unit of linear predictor: 55.74578 
Linear predictor units per point   : 0.01793858 


 X25 Points
  0    0   
 10   12   
 20   25   
 30   38   
 40   50   
 50   62   
 60   75   
 70   88   
 80  100   


 Total Points Survival at X28 0.28
           49                 0.10
           38                 0.15
           29                 0.20
           20                 0.25
           13                 0.30
            5                 0.35
