# Supplementary material for: Optimal minimal residual disease threshold in pediatric acute myeloid leukemia: A retrospective cohort study based on the TARGET database
Source: PLoS Med. 2026 May 8;23(5):e1005088. doi: 10.1371/journal.pmed.1005088 (PMC13155632; doi:10.1371/journal.pmed.1005088)
Supplement: S1 Code — (ZIP) [file pmed.1005088.s002.zip › S2 code/PROJ8_3_tbl/PROJ8_3_tbl_bootstrap_full.xls]

X25
0.0224231852750259
0.0254300676760285
0.0232831256900871
0.0336555033327012
0.0216810370840538
0.0213966489140827
0.0164854376124989
0.0278977856538073
0.0229261881071421
0.0199630995969293
0.0269236249538383
0.0256771623827721
0.0221734518574345
0.0206256608666936
0.0267883497559897
0.0250828732505292
0.0185484765050107
0.0190404651646675
0.0208385403480154
0.0237980065572777
0.02068534408185
0.0167515679181643
0.0180864571062658
0.0256321422867516
0.0254457362904687
0.0144712326543778
0.0313155730970289
0.0189499528810106
0.0241858504190124
0.0207979297753687
0.0204447701104236
0.0205662893484637
0.0257752777377652
0.0156596480748278
0.0231244903704745
0.0322630720679678
0.0149256358790941
0.027898735192513
0.0233433580695629
0.0252566033908178
0.0208825647705429
0.015893072374117
0.0243013312029823
0.0159878618228885
0.0232568742353292
0.0215152273268713
0.0250719141866387
0.0275888891890124
0.0230987986088169
0.02144718251596
0.0187269546821723
0.0248832359316215
0.0187687708383026
0.0247142906990869
0.024257325775274
0.0224662158469668
0.0209562761117298
0.0295987483864442
0.0234444280473902
0.0234275838801755
0.0237335348951373
0.0228503927779755
0.0208739943199658
0.0238086381333604
0.0232405073340277
0.0241028316257315
0.0198938367114141
0.023520122947361
0.0193811948525263
0.0267531508969912
0.0150780274134584
0.0203829003553007
0.0201078871336237
0.0297289891525296
0.0223855181396162
0.0178316434179963
0.0102815199036843
0.0196111170667379
0.0211956510676345
0.0263150176890075
0.0220855216202746
0.0237362032625574
0.0268362933041073
0.0285458898376885
0.034772059836131
0.0221373299240444
0.0290749705320088
0.0291916430587538
0.0185510493645456
0.0190379483340501
0.0298377202221654
0.0192758833059421
0.0233271916282075
0.0231146092380937
0.00953774726190423
0.0289828767519377
0.0233641841055699
0.0255963669967007
0.0201571200464082
0.0275582435230199
0.0223909309919121
0.0228433058292088
0.0277659426472687
0.0193345469992477
0.025831605516227
0.019903686727444
0.0223165038761341
0.015919954809472
0.0214790193959337
0.0209545924461186
0.0144892338763798
0.0133847373011766
0.0255835723344533
0.0222419189304937
0.020385532913346
0.0234400380352723
0.0193360581449521
0.0131395431656822
0.0220699549073521
0.0214597268506923
0.0164489137120783
0.0295640248833366
0.021912882725418
0.0217849299383852
0.0206417370560883
0.0312610937822219
0.0287464567458692
0.0189954050962528
0.0219137019340998
0.0251953162781188
0.0204158196061714
0.0250641998319334
0.0230510901832623
0.0238558477356442
0.0308349379171606
0.0242670063991058
0.0147422450024713
0.0295903046341966
0.0268253001769523
0.0253312461775148
0.0242543268082422
0.0234074812539692
0.0276289605407382
0.0216015633890462
0.0275245900030184
0.0252787960567278
0.0241568994766265
0.0226006104483962
0.0171484242177011
0.021869372462725
0.0176279876664917
0.024449524864832
0.0291310079132336
0.0235959872746567
0.0254160117316315
0.0275387976497222
0.0202668754587389
0.0215744002498668
0.0211560044504712
0.0237666582392918
0.0249499247181351
0.0229972068631869
0.0181960877426782
0.0195043990413437
0.0262016255512838
0.017334460184175
0.0275230517954913
0.0298534949900959
0.0219992679788246
0.0241471601035716
0.0261145905214271
0.0221580939493136
0.0202653177467539
0.020858959754204
0.0189715767814617
0.0254203955696799
0.0196501314489931
0.0210380226356476
0.030407621853517
0.0264485913511074
0.0318664279306308
0.0171041282576827
0.0202362335862419
0.0191546619171957
0.0227198513419059
0.0215679216416085
0.0175407616471749
0.0183095675618118
0.0238236620152133
0.0270572064576948
0.0242089868121303
0.0287056658782055
0.0244238827382763
0.0174463939629425
0.02363057219076
0.0288532733694593
0.0150287989553633
0.0215102542115672
0.0321078817549138
0.0267334485184661
0.0216209567866349
0.0168033303253739
0.0209832455256492
0.0159298750558652
0.0235329452229901
0.0239164984818449
0.0228944101955005
0.0249813013690099
0.0207548567940171
0.0210639399214331
0.0255195192960269
0.020253316090783
0.0214589486097581
0.0275237641772624
0.0220030702066886
0.0314245617022897
0.0147482300183927
0.0230527767857221
0.0276615897444627
0.0217897612238238
0.0277998198783201
0.022181307812568
0.0205970265888689
0.0218233520909513
0.0267270370741458
0.0218588303375127
0.0244047833486773
0.0235445387108995
0.0191907331131058
0.0177182267148672
0.0199264721686567
0.0182532568298591
0.02849261575479
0.0215978591808628
0.0217639795999692
0.0144793556111645
0.0229569134098601
0.029641640544389
0.0248130282715555
0.00845779034614273
0.0261526854914971
0.0314872085929221
0.0182676404846176
0.0363995598057006
0.0278972966765288
0.0280254891646216
0.0255175481135585
0.019278176958596
0.0237097387798592
0.0209766150467397
0.0291466725985611
0.0316640160457161
0.0239837428724318
0.021413177328965
0.0201945077013413
0.0307435549120918
0.0204463949505291
0.0193924265759378
0.0182753652723226
0.0317539903918029
0.0253263239798721
0.0232107166340002
0.0266939171656501
0.0237975858410168
0.0325072465939513
0.0226744440008373
0.0220940542173709
0.0189901684836123
0.0198794152985387
0.0199794457063295
0.0228108455852093
0.0221069164381108
0.0233143547914241
0.0148389639163351
0.0229294924787556
0.0232517584508753
0.0280287897888866
0.0231486722185246
0.0215117354972984
0.0165808604672703
0.0159668225089846
0.0198828788049238
0.0164172803754077
0.0208433291363196
0.0228286625377445
0.0200384605565273
0.0218843348531998
0.0242146571512652
0.0259814193007028
0.0197780580521393
0.019743143395088
0.0212659765220532
0.0180222982670755
0.0331073251831876
0.0228444077961823
0.0181141600994489
0.027029683015654
0.0239932863790344
0.0252899017736559
0.0214381399620356
0.0147610970170856
0.0206384294618137
0.0175735726641848
0.0200963250866247
0.0303369068413506
0.0275683102450948
0.0231146087553687
0.0220910849262149
0.0180236906813368
0.0234425458974107
0.0241360494331128
0.0246202850257515
0.0172165606319796
0.0288699719632028
0.021735743341655
0.0206918552949474
0.021598797118193
0.0271773474878929
0.027340862824149
0.0308929360065464
0.0246080218775818
0.0226490297493686
0.0196305169425126
0.0251689167091124
0.0114398818920152
0.0136339045210804
0.035132608167284
0.0222812575458387
0.0272097627190695
0.018447922077532
0.0221634344445765
0.0289920219846914
0.0207869643292875
0.0195571847392967
0.0161616640180374
0.0278388614065126
0.0247027774308271
0.0239745411181178
0.0232614734636171
0.0263006255371907
0.0218864344081626
0.015337073870063
0.0149314453387773
0.0298519077487837
0.0273686066021671
0.0308943217329963
0.0193446173460874
0.0258246908317581
0.0215203599409326
0.0218408642450149
0.021554701371071
0.0210139174114473
0.0319854112120772
0.0181749702108819
0.0250897973065923
0.0189227947006985
0.0265972905147864
0.0239451855573615
0.0291834115099443
0.0284149237748491
0.0203997320055813
0.0265223714966925
0.0197453541235524
0.0239034035186345
0.0204883878423487
0.0241409519869561
0.0268794012752413
0.0244385352078455
0.0287996155073752
0.0177050356957023
0.0222204929524249
0.0253434718399344
0.0203418955350427
0.0321582577621774
0.025856338443316
0.0204274159823691
0.0253870422599228
0.0218856983329133
0.0243480635625368
0.0205500393546445
0.0219366028600687
0.0327363014914229
0.0241504196098793
0.0181121200765197
0.0274911471094807
0.0228544171360757
0.0255797324645191
0.0224342084639402
0.0286871187471218
0.0227395354289374
0.0268160613590181
0.0253993962294564
0.0219384618430298
0.022381314292772
0.022785644745395
0.0233877409653434
0.0187371899305898
0.0240120854597654
0.0256697574740991
0.0291288039769325
0.0206421926336489
0.0211144771788979
0.0199704240005347
0.0246982993655074
0.0213772362770864
0.0170745119954933
0.0201290625620299
0.0209827793815171
0.0270186718762048
0.0290442753831784
0.0250033592168015
0.0194520268335058
0.0186619663281276
0.0179927756388581
0.0218630323892851
0.0217179085186707
0.019843813079352
0.0274610806033352
0.0230915730413219
0.0216535613691738
0.0275159088691449
0.0266487925828845
0.0191207074877604
0.0195332165063204
0.0200655020098695
0.0194631540249643
0.0228298229567351
0.0299637989545629
0.0205423628165312
0.019477969469741
0.0200754853809545
0.0196194206903443
0.0226120496645624
0.0277810049792531
0.0183681593457578
0.0158520339320541
0.0215063869809809
0.0294917968423376
0.0223448775842691
0.0241192617962607
0.0215017719873726
0.0193511675301109
0.0319427623376429
0.02250379773189
0.0270507242389232
0.0360343129740424
0.0218556428295394
0.0270302111601935
0.0247747893300554
0.0188217692515462
0.0243879276186468
0.0184551341011244
0.0185995316145266
0.0241902088140109
0.0201019653245525
0.0241688369987258
0.0244972216767725
0.022284634017819
0.0239722607008577
0.0262944165048368
0.0342862583605281
0.0180185939236274
0.0208426246497213
0.0261432463774772
0.0224135611088522
0.0273324509510577
0.0277377944291931
0.0307831523198319
0.0261292622019589
0.0281796559958277
0.0225753062735951
0.0198437549102816
0.0220963340236294
0.0207149006762873
0.0184052402805693
0.0231518145467861
0.022157618957009
0.019515616763001
0.026780461337954
0.0233854587360325
0.0174967078026952
0.0185496404148703
0.0170367771832283
0.0227639617306378
0.02987463991266
0.0220652922723542
0.0245692337594156
0.0231740277823901
0.0242100825584828
0.0269479028596656
0.0239643758313718
0.0175462755618189
0.0218044679894166
0.0187588245719714
0.0278107513012559
0.0196247151139117
0.02559522863438
0.0210953363861548
0.0237583457088787
0.0147678121762493
0.0258498293310395
