# Supplementary material for: Optimal minimal residual disease threshold in pediatric acute myeloid leukemia: A retrospective cohort study based on the TARGET database
Source: PLoS Med. 2026 May 8;23(5):e1005088. doi: 10.1371/journal.pmed.1005088 (PMC13155632; doi:10.1371/journal.pmed.1005088)
Supplement: S1 Code — (ZIP) [file pmed.1005088.s002.zip › S2 code/PROJ8_3_tbl/PROJ8_3_tbl.log]

R version 3.4.3 (2017-11-30) -- "Kite-Eating Tree"
Copyright (C) 2017 The R Foundation for Statistical Computing
Platform: x86_64-w64-mingw32/x64 (64-bit)

RÊÇ×ÔÓÉÈí¼þ£¬²»´øÈÎºÎµ£±£¡£
ÔÚÄ³Ð©Ìõ¼þÏÂÄã¿ÉÒÔ½«Æä×ÔÓÉÉ¢²¼¡£
ÓÃ'license()'»ò'licence()'À´¿´É¢²¼µÄÏêÏ¸Ìõ¼þ¡£

RÊÇ¸öºÏ×÷¼Æ»®£¬ÓÐÐí¶àÈËÎªÖ®×ö³öÁË¹±Ï×.
ÓÃ'contributors()'À´¿´ºÏ×÷ÕßµÄÏêÏ¸Çé¿ö
ÓÃ'citation()'»á¸æËßÄãÈçºÎÔÚ³ö°æÎïÖÐÕýÈ·µØÒýÓÃR»òR³ÌÐò°ü¡£

ÓÃ'demo()'À´¿´Ò»Ð©Ê¾·¶³ÌÐò£¬ÓÃ'help()'À´ÔÄ¶ÁÔÚÏß°ïÖúÎÄ¼þ£¬»ò
ÓÃ'help.start()'Í¨¹ýHTMLä¯ÀÀÆ÷À´¿´°ïÖúÎÄ¼þ¡£
ÓÃ'q()'ÍË³öR.

> R.Version4RUN<-343;
> R.LibLocation <- "C:/Users/qiukunyin/AppData/Roaming/EmpowerRCH/R343/library"
> #***************** Regarding ALL Following R Functions ********************
> #***** COPYRIGHT (c) 2010 X&Y Solutions, ALL RIGHT RESERVED ***************
> #******************* www.EmpowerStats.com *********************************
> #**************************************************************************
> Sys.setlocale("LC_TIME", "C")
[1] "C"
> library(doBy,lib.loc=R.LibLocation)
Warning message:
³Ì¼­°ü'doBy'ÊÇÓÃR°æ±¾3.4.4 À´½¨ÔìµÄ 
> library(plotrix,lib.loc=R.LibLocation)
Warning message:
³Ì¼­°ü'plotrix'ÊÇÓÃR°æ±¾3.4.4 À´½¨ÔìµÄ 
> library(stringi,lib.loc=R.LibLocation)
Warning message:
³Ì¼­°ü'stringi'ÊÇÓÃR°æ±¾3.4.4 À´½¨ÔìµÄ 
> library(stringr,lib.loc=R.LibLocation)
Warning message:
³Ì¼­°ü'stringr'ÊÇÓÃR°æ±¾3.4.4 À´½¨ÔìµÄ 
> library(survival,lib.loc=R.LibLocation)
> library(rms,lib.loc=R.LibLocation)
ÔØÈëÐèÒªµÄ³Ì¼­°ü£ºHmisc
ÔØÈëÐèÒªµÄ³Ì¼­°ü£ºlattice
ÔØÈëÐèÒªµÄ³Ì¼­°ü£ºFormula
ÔØÈëÐèÒªµÄ³Ì¼­°ü£ºggplot2

ÔØÈë³Ì¼­°ü£º'Hmisc'

The following objects are masked from 'package:base':

    format.pval, units

ÔØÈëÐèÒªµÄ³Ì¼­°ü£ºSparseM

ÔØÈë³Ì¼­°ü£º'SparseM'

The following object is masked from 'package:base':

    backsolve

Warning messages:
1: ³Ì¼­°ü'rms'ÊÇÓÃR°æ±¾3.4.4 À´½¨ÔìµÄ 
2: ³Ì¼­°ü'Hmisc'ÊÇÓÃR°æ±¾3.4.4 À´½¨ÔìµÄ 
3: ³Ì¼­°ü'Formula'ÊÇÓÃR°æ±¾3.4.4 À´½¨ÔìµÄ 
4: ³Ì¼­°ü'ggplot2'ÊÇÓÃR°æ±¾3.4.4 À´½¨ÔìµÄ 
5: ³Ì¼­°ü'SparseM'ÊÇÓÃR°æ±¾3.4.4 À´½¨ÔìµÄ 
> library(nnet,lib.loc=R.LibLocation)
> library(car,lib.loc=R.LibLocation)
ÔØÈëÐèÒªµÄ³Ì¼­°ü£ºcarData

ÔØÈë³Ì¼­°ü£º'car'

The following objects are masked from 'package:rms':

    Predict, vif

Warning messages:
1: ³Ì¼­°ü'car'ÊÇÓÃR°æ±¾3.4.4 À´½¨ÔìµÄ 
2: ³Ì¼­°ü'carData'ÊÇÓÃR°æ±¾3.4.4 À´½¨ÔìµÄ 
> library(mgcv,lib.loc=R.LibLocation)
ÔØÈëÐèÒªµÄ³Ì¼­°ü£ºnlme
This is mgcv 1.8-22. For overview type 'help("mgcv-package")'.

ÔØÈë³Ì¼­°ü£º'mgcv'

The following object is masked from 'package:nnet':

    multinom

> pdfwd<-6; pdfht<-6
> setwd("F:/EmpowerRCH/Analysis/PROJ8_3_tbl")
> load("F:/EmpowerRCH/Analysis/MRDnew.Rdata")
> if (length(which(ls()=="EmpowerStatsR"))==0) EmpowerStatsR<-get(ls()[1])
> names(EmpowerStatsR)<-toupper(names(EmpowerStatsR))
> #--#
> 
> vname<-c("_N_","_STAT_","_TOTAL_","X1","X2","X2.1","X2.2")
> vlabel<-c("Ñù±¾Á¿(%)","Í³¼ÆÁ¿","ºÏ¼Æ","TARGET USI","Gender","  Male","  Female")
> vname<-c(vname,"X3","X3.1","X3.2","X4","X4.1","X4.2","X4.3","X4.4")
> vlabel<-c(vlabel,"Age group","  £¼10","  ¡Ý10","Chemotherapy Protocol","  AAML1031","  AAML0531","  AAML03P1","  CCG-2961")
> vname<-c(vname,"X5","X5.1","X5.2","X5.3")
> vlabel<-c(vlabel,"Risk group","  Low risk","  Standard risk","  High risk")
> vname<-c(vname,"X6","X7","X7.0","X7.1","X8","X9")
> vlabel<-c(vlabel,"WBC","HL","  No","  YES","BM blast(%)","Peripheral blasts (%)")
> vname<-c(vname,"X10","X10.1","X10.2","X10.3","X10.4","X10.5")
> vlabel<-c(vlabel,"Karyotype","  MLL","  t(8;21)","  inv(16)","  Normal","  Other")
> vname<-c(vname,"X11","X11.0","X11.1")
> vlabel<-c(vlabel,"FLT3-ITD Status","  FLT3-ITD-wt","  FLT3-ITD-mt")
> vname<-c(vname,"X12","X12.0","X12.1","X13","X13.0","X13.1")
> vlabel<-c(vlabel,"NPM1 Status","  NPM1-wt","  NPM1-mt","CEBPA Status","  CEBPA-wt","  CEBPA-mt")
> vname<-c(vname,"X14","X14.0","X14.1","X15","X15.0","X15.1")
> vlabel<-c(vlabel,"WT1 Status","  WT1-wt","  WT1-mt","NUP214","  Negative","  Positive")
> vname<-c(vname,"X16","X16.0","X16.1","X17","X17.1","X17.2","X17.3","X17.4","X17.5","X17.6","X17.7")
> vlabel<-c(vlabel,"NUP98","  Negative","  Positive","FAB Category","  M0","  M1","  M2","  M4","  M5","  M6","  M7")
> vname<-c(vname,"X18","X18.1","X18.2","X18.3","X19","X19.0","X19.1")
> vlabel<-c(vlabel,"CNS disease","  CNS1","  CNS2","  CNS3","Chloroma","  No","  Yes")
> vname<-c(vname,"X20","X20.0","X20.1","X20.2")
> vlabel<-c(vlabel,"CR status at end of course 1","  CR","  Not in CR","  Death")
> vname<-c(vname,"X21","X21.0","X21.1","X21.2")
> vlabel<-c(vlabel,"CR status at end of course 2","  CR","  Not in CR","  Death")
> vname<-c(vname,"X22","X22.0","X22.1")
> vlabel<-c(vlabel,"MRD at end of course 1","  Negative","  Positive")
> vname<-c(vname,"X23","X24","X24.0","X24.1")
> vlabel<-c(vlabel,"MRD % at end of course 1","MRD at end of course 2","  Negative","  Positive")
> vname<-c(vname,"X25","X26","X26.0","X26.1")
> vlabel<-c(vlabel,"MRD % at end of course 2","SCT in 1st CR","  No","  Yes")
> vname<-c(vname,"X27","X27.0","X27.1","X28")
> vlabel<-c(vlabel,"First Event","  No","  Yes","EFS(years)")
> vname<-c(vname,"X29","X29.0","X29.1","X30")
> vlabel<-c(vlabel,"Vital Status","  Alive","  Death","D33 BM")
> vname<-c(vname,"X31","X31.0","X31.1","X32","X32.0","X32.1")
> vlabel<-c(vlabel,"D33 MRD","  £¼0.01%","  ¡Ý0.01%","Relapse","  No","  Yes")
> vname<-c(vname,"X33","X33.0","X33.1")
> vlabel<-c(vlabel,"Relapse date","  NO-GO","  GO")
> slt.vname<-c()
> 
> library(pROC,lib.loc=R.LibLocation)
Type 'citation("pROC")' for a citation.

ÔØÈë³Ì¼­°ü£º'pROC'

The following objects are masked from 'package:stats':

    cov, smooth, var

Warning message:
³Ì¼­°ü'pROC'ÊÇÓÃR°æ±¾3.4.4 À´½¨ÔìµÄ 
> library(plyr,lib.loc=R.LibLocation)

ÔØÈë³Ì¼­°ü£º'plyr'

The following objects are masked from 'package:Hmisc':

    is.discrete, summarize

Warning message:
³Ì¼­°ü'plyr'ÊÇÓÃR°æ±¾3.4.4 À´½¨ÔìµÄ 
> library(survival,lib.loc=R.LibLocation)
> library(survivalROC,lib.loc=R.LibLocation)
Warning message:
³Ì¼­°ü'survivalROC'ÊÇÓÃR°æ±¾3.4.4 À´½¨ÔìµÄ 
> library(rms,lib.loc=R.LibLocation)
> library(pec,lib.loc=R.LibLocation)
ÔØÈëÐèÒªµÄ³Ì¼­°ü£ºprodlim
Warning messages:
1: ³Ì¼­°ü'pec'ÊÇÓÃR°æ±¾3.4.4 À´½¨ÔìµÄ 
2: ³Ì¼­°ü'prodlim'ÊÇÓÃR°æ±¾3.4.4 À´½¨ÔìµÄ 
> library(Hmisc,lib.loc=R.LibLocation)
> library(MASS,lib.loc=R.LibLocation)
> library(mfp,lib.loc=R.LibLocation)
Warning message:
³Ì¼­°ü'mfp'ÊÇÓÃR°æ±¾3.4.4 À´½¨ÔìµÄ 
> library(timeROC,lib.loc=R.LibLocation)
Warning message:
³Ì¼­°ü'timeROC'ÊÇÓÃR°æ±¾3.4.4 À´½¨ÔìµÄ 
> library(gbm,lib.loc=R.LibLocation)
Loaded gbm 2.1.5
Warning message:
³Ì¼­°ü'gbm'ÊÇÓÃR°æ±¾3.4.4 À´½¨ÔìµÄ 
>  
> ofname<-"PROJ8_3_tbl"; 
> attach(EmpowerStatsR);WD<-EmpowerStatsR[((is.na(X22) | (X22==1)) & (is.na(X28) | (X28<0.5))),];detach(EmpowerStatsR); 
> wd.subset<-paste("Use subset of data:","(is.na(X22) | (X22==1)) & (is.na(X28) | (X28<0.5))");svy.DSN.YN <- FALSE; 
> weights<-1;weights.var <- NA; 
> WD<-cbind(WD,weights); WD<-WD[!is.na(weights),]; 
> title<-"Ô¤²âÄ£ÐÍÓëROC·ÖÎö"; 
> attach(WD) 
The following object is masked _by_ .GlobalEnv:

    weights

> subjvname<-NA; 
> xv<-cbind(X25); 
> xvname<-c('X25'); 
> xvar<-c('X25'); 
> xlv<-c(0); 
> sxf<-NA; 
> svname<-NA; sv<-NA; slv<-NA; 
> av<-NA; avname<-NA; avlbl<-NA; nadj<-0; alv<-NA; 
> timev<-X28;timevname<-"X28"; 
> bv<-NA; bvar<-NA; 
> colv<-X27;colvname<-"X27"; 
> v.start<-NA; vname.start<-NA; 
> v.stop<-NA; vname.stop<-NA; 
> par1<-100;dec<-4;parm<-c(NA, 500,NA, 2, 0); 
> if (!exists("pdfwd")) pdfwd<-6; 
> if (!exists("pdfht")) pdfht<-6; 
> ##R package## pROC plyr survival survivalROC rms pec Hmisc MASS mfp timeROC gbm ##R package##;
> pvformat<-function(p,dec) {
+   pp <- sprintf(paste("%.",dec,"f",sep=""),as.numeric(p))
+   if (is.matrix(p)) {pp<-matrix(pp, nrow=nrow(p)); colnames(pp)<-colnames(p);rownames(pp)<-rownames(p);}
+   lw <- paste("<",substr("0.00000000000",1,dec+1),"1",sep="");
+   pp[as.numeric(p)<(1/10^dec)]<-lw
+   return(pp)
+ }
> numfmt<-function(p,dec) {
+   if (is.list(p)) p<-as.matrix(p)
+   pp <- sprintf(paste("%.",dec,"f",sep=""),as.numeric(p))
+   if (is.matrix(p)) {pp<-matrix(pp, nrow=nrow(p));colnames(pp)<-colnames(p);rownames(pp)<-rownames(p);}
+   pp[as.numeric(p)>10000000]<- "inf."
+   pp[is.na(p) | gsub(" ","",p)==""]<- ""
+   pp[p=="-Inf"]<-"-Inf"
+   pp[p=="Inf"]<-"Inf"
+   return(pp)
+ }
> trim <- function (x) gsub("^\\s+|\\s+$", "", x)
> vifSelect<-function(dfr, t=5, fix=4){
+   if(!class(dfr)=="data.frame") dfr<-data.frame(dfr)
+   vnames<-names(dfr); nvar<-length(vnames); 
+   if (!is.na(fix)) {v4slt<-(1:nvar)[-fix];} else {v4slt<-(1:nvar);} 
+   vifmat<-matrix(NA,nrow=nvar,ncol=1)
+   vifmax<-100; v.rm<-0; k<-1
+   while (vifmax>=t) {
+     vnum <-(0:nvar)[-match(v.rm,(0:nvar))]
+     for (v in vnum) {
+       fml <- paste(vnames[v],"~",paste(vnames[vnum[vnum!=v]],collapse="+"))
+       lm.mdl<-summary(lm(formula(fml),data=dfr));
+       print(fml);print(lm.mdl)
+       vifmat[v,k]<-round(1/(1-lm.mdl$r.squared),1)
+     } 
+     vifmax<-max(as.numeric(vifmat[v4slt,k]),na.rm=TRUE)
+     if (vifmax<t) break
+     v.rm<-c(v.rm,v4slt[which(as.numeric(vifmat[v4slt,k])==vifmax)[1]])
+     k<-k+1; vifmat<-cbind(vifmat,NA); 
+   }
+   slt.vv<-!is.na(vifmat[v4slt,k])
+   vif.Rm<-vnames[is.na(vifmat[,k])]
+   vifmat <- rbind(c(" ",paste("Step",(1:k))),cbind(vnames,vifmat))
+   return(list(slt.vv,vif.Rm,vifmat))
+ }
> splitSample<-function(df,by=NA,p=0.75) {
+   tmpn<-nrow(df); tmpdf<-data.frame(tmpID_=(1:tmpn),df); set.seed(123456);
+   if (is.na(by[1])) {
+     tmp<-data.frame(df,splitGROUP_=(runif(tmpn,0,1)>p)*1);
+   } else {
+     sp<-split(tmpdf, as.list(tmpdf[,by]))
+     sp<-lapply(sp,function(x) data.frame(x,splitGROUP_=(runif(nrow(x),0,1)>p)*1))
+     tmp<-do.call(rbind,sp)
+     tmp<-tmp[with(tmp, order(tmpID_)), ]; rownames(tmp)<-rownames(df); tmp<-tmp[,-1]
+   }
+   return(tmp)
+ }
> roc2xls<-function(roc, ofxls) {
+   ww<-cbind(roc$cut.values,roc$TP,1-roc$FP)
+   cname<-c("Cut.value",paste("Sens.(",colnames(roc$TP),")",sep=""), paste("Spec.(",colnames(roc$FP),")",sep=""))
+   colnames(ww)<-cname
+   write.table(ww,file=ofxls,col.names=TRUE,row.names=FALSE,sep="\t")
+   return(ww)
+ }
> diagrocx1<-function(time,status,p,x,predtt,xb,pngfname) {
+   iid.yn <- (length(time)<2000); 
+   tt.roc<-timeROC(T=time,delta=status,marker=x,cause=1,weighting="marginal",times=predtt,iid=iid.yn)
+   png(paste(pngfname,"_auc.png",sep=""))
+   plotAUCcurve(tt.roc, FP = 1, add = FALSE, conf.int = FALSE, conf.band = TRUE, col = "black")
+   dev.off()
+   pdf(paste(pngfname,"_auc.pdf",sep=""),width=pdfwd, height=pdfht, family="Helvetica");
+   plotAUCcurve(tt.roc, FP = 1, add = FALSE, conf.int = FALSE, conf.band = TRUE, col = "black")
+   dev.off()
+   tt.roc$cut.values <- c(-Inf, sort(unique(x)))
+   ofxls<-paste(pngfname,"_roc.xls",sep="")
+   a.tss<-roc2xls(tt.roc, ofxls)
+   tmp.TFP <- 1+tt.roc$TP-tt.roc$FP
+   best.cut.r <- apply(tmp.TFP, 2, function(z) return(ifelse(is.na(sum(z)),NA,which.max(z))))
+   best.cut.xval <- tt.roc$cut.values[best.cut.r]
+   best.cut.sens <- tt.roc$TP[cbind(best.cut.r,1:length(best.cut.r))]
+   best.cut.spec <- (1-tt.roc$FP)[cbind(best.cut.r,1:length(best.cut.r))]
+   b.tss<-cbind(tt.roc$times, best.cut.xval, round(best.cut.sens,3), round(best.cut.spec,3), tt.roc$Stats)
+   b.tss<-cbind(b.tss, round(tt.roc$CumulativeIncidence,3), round(tt.roc$survProb,4), round(tt.roc$AUC,3))
+   colnames(b.tss)<-c("Time", "Best.cut.X", "Best.cut.sens", "Best.cut.spec", "Cases", "N.survivor", "N.censored", "Cum.incidence", "Surv.prob", "AUC")
+   ntp <- length(predtt)
+   png(paste(pngfname,"_roc.png",sep=""))
+   plot(tt.roc$FP[,ntp], tt.roc$TP[,ntp], type="l", xlim=c(0,1), ylim=c(0,1), 
+    ylab="Sensitivity", xlab="1 - Specificity",
+    main=paste(xb, "\n Time = ", predtt[ntp], ", AUC = ",round(tt.roc$AUC[ntp],2)))
+   dev.off()
+   pdf(paste(pngfname,"_roc.pdf",sep=""),width=pdfwd, height=pdfht, family="Helvetica");
+   plot(tt.roc$FP[,ntp], tt.roc$TP[,ntp], type="l", xlim=c(0,1), ylim=c(0,1), 
+    ylab="Sensitivity", xlab="1 - Specificity",
+    main=paste(xb, "\n Time = ", predtt[ntp], ", AUC = ",round(tt.roc$AUC[ntp],2)))
+   dev.off()
+   ts.roc<-list(cut.values=tt.roc$cut.values, TP=tt.roc$TP[,ntp], FP=tt.roc$FP[,ntp], predict.time=predtt[ntp], Survival=tt.roc$survProb[ntp], AUC=tt.roc$AUC[ntp])
+   if (!is.null(p)) {
+     png(paste(pngfname,"_cal.png",sep="")); 
+     calibrate.plot(status,p,shade.col="lightyellow",xlab="Predicted risk", ylab="Observed risk", main=paste("Calibration curve\n",xb), df=4)
+     dev.off()
+     pdf(paste(pngfname,"_cal.pdf",sep=""),width=pdfwd, height=pdfht, family="Helvetica");  
+     calibrate.plot(status,p,shade.col="lightyellow",xlab="Predicted risk", ylab="Observed risk", main=paste("Calibration curve\n",xb), df=4)
+     dev.off()
+     xlsfname<-paste(pngfname,"_cal.xls",sep="")
+     write.table(cbind(time,status,p,x),file=xlsfname,row.names=FALSE,col.names=TRUE,sep="\t",append=FALSE,quote=FALSE)
+   }
+   return(list(cbind(xb,b.tss),ts.roc))
+ }
> rocplot2<-function(x,xb,mainb) {
+  x<-x[!is.na(x)]
+  if (sum(!is.na(x))<1) return() 
+  n=length(x); xlm<-c(0,1); ccol<-(1:n)
+  x1 <- x[[1]]$FP; y1<-x[[1]]$TP; auc<-x[[1]]$AUC
+  if (n==1) {mb<-paste(xb[1],"\nAUC =", round(auc,3));
+  } else {mb<-mainb;}
+  plot(x1, y1, xlim=xlm, ylim=xlm,
+  xlab="1 - Specificity", ylab="Sensitivity",
+  asp=0.9, mar=c(4, 4, 2, 2)+.1, mgp=c(2.5, 1, 0),
+  col=1, lty=1, lwd=2, type="l", main=mb);
+  abline(a=0,b=1,col="darkgrey",lty=1,lwd=1);
+  if (n>1) {
+    for (k in (2:n)) {
+      auc<-c(auc,x[[k]]$AUC)
+      par(new=TRUE)
+      xk <- x[[k]]$FP; yk<-x[[k]]$TP
+      plot(xk, yk, xlim=xlm, ylim=xlm, xlab="", ylab="",
+      asp=0.9, mar=c(4, 4, 2, 2)+.1, mgp=c(2.5, 1, 0),
+      col=k, lty=1, lwd=2, type="l", main="");
+    }
+    mlen<-min(max(nchar(xb)),15); 
+    mspace<-paste(rep(" ",mlen),collapse="")
+    xb1<-substr(paste(xb,mspace),1,mlen)
+    tauc<-paste(xb1,pvformat(auc,3),sep=": ")
+    ord<-order(auc,decreasing=TRUE)
+    tauc<-tauc[ord]; clr<-(1:n)[ord]
+    legend(0.6,0.4,tauc,title="AUC",col=clr,lty=1,lwd=1,bty="n")
+  }
+ }
> mdl2HRratio<-function(mdlobj) {
+   tmps <- summary(mdlobj)$coefficients
+   tmp<-rownames(tmps)
+   #tmi <- startsWith(tmp,"I(")
+   #tmp[tmi]<-substr(tmp[tmi],3,nchar(tmp[tmi])-1)
+   #tm1<-endsWith(tmp,"^1")
+   #tmp[tm1]<-substr(tmp[tm1],1,nchar(tmp[tm1])-2)
+   #tm2 <- startsWith(tmp,"(") & endsWith(tmp,")")
+   #tmp[tm2] <- substr(tmp[tm2],2,nchar(tmp[tm2])-1)
+   if (length(tmps)>0) {
+     tmpc <- numfmt(exp(cbind(tmps[,1],tmps[,1]-1.96*tmps[,3],tmps[,1]+1.96*tmps[,3])),dec)
+     tmpor<- cbind(numfmt(tmps[,1],dec),numfmt(tmps[,3],dec),tmpc,pvformat(tmps[,5],4))
+     tmpor<- rbind(c("coeff.","se.","HR","Low 95%CI","High 95%CI", "P value"),tmpor)
+     tmpor<- cbind(c(" ",tmp),tmpor)
+     t1<- apply(tmpor,1,function(z) paste(z,collapse="</td><td>"))
+     ww<-c("<table border=3>",paste("<tr><td>",t1,"</td></tr>",collapse=""),"</table>")
+   } else {ww<-"NULL";}
+   return(ww)
+ }
> mat2htmltable<-function(mat, rc.name=0, dec.fmt=0) {
+   if (dec.fmt==1) mat<-numfmt(mat,dec)
+   if (rc.name==1) mat<-rbind(c(" ",colnames(mat)),cbind(rownames(mat),mat))
+   t1<- apply(mat,1,function(z) paste(z,collapse="</td><td>"))
+   t2<- paste("<tr><td>",t1,"</td></tr>")
+   return(paste(t2,collapse=" "))
+ }
> cox2formula<-function(coe) {
+  tme<-""
+  if (!is.null(coe)) {
+   tmp<-rownames(coe)[!is.na(coe[,1])];  
+   tmf <- startsWith(tmp,"factor(")
+   tmp[tmf]<-gsub(")","=",tmp[tmf])
+   tmp[tmf]<-paste(substr(tmp[tmf],7,999),")",sep="")
+   tmp<-paste("*",tmp,sep="")
+   tme<-gsub(" ","",numfmt(coe[!is.na(coe[,1]),1],5)); 
+   tme[as.numeric(tme)>0]<-paste("+",tme[as.numeric(tme)>0],sep="")
+   tme<-paste(tme,tmp,sep="",collapse=" ")
+   if (substr(tme,1,1)=="+") tme<-substr(tme,2,999);
+  } 
+  return(tme)
+ }
> cphstats<-function(cphobj) {
+   t<-cphobj$stats
+   o<-c(round(t["Obs"],0),round(t["Events"],0),round(t["Model L.R."],2),round(t["d.f."],0))
+   o<-c(o,pvformat(t["P"],4),round(t[c("Score","Score P","R2","g","gr")],4))
+   o<-rbind(c("Obs","Events","Model L.R.","d.f.","P.value","Score","Score P","R2","g","gr"),o)
+   return(o)
+ }
> mfp2cphformula <- function(m.mfp, fml00) {
+   vlss <- unlist(strsplit(gsub(" ","",paste(m.mfp$formula[[3]])),"\\+"))
+   if (length(vlss)==2 & vlss[1]=="factor") vlss = gsub(" ","", paste(vlss[1],"(",vlss[2],")",collapse="")) 
+   vlst = NULL
+   i = 0
+   while (i < length(vlss)) {
+     i = i + 1
+     tmp = vlss[i]
+     while (nchar(gsub("\\(","",tmp)) != nchar(gsub("\\)","",tmp))) {
+       i = i + 1
+       if (i <= length(vlss)) tmp = paste(tmp, vlss[i], sep = "+");
+     }
+     vlst = c(vlst, tmp)
+   }
+   vlst <- vlst[vlst>""]
+   v.i <- (!startsWith(vlst, "factor(") & endsWith(vlst, ")"))
+   n.new <- sum(v.i)
+   x.newname <- NULL
+   x.new <- NULL
+   v.new <- NULL
+   if (n.new>0) {
+     v.new <- vlst[v.i]
+     x.new <- matrix(NA,nrow=nrow(WD0),ncol=n.new)
+     x.newname <- paste("V.new",1:n.new,sep="")
+     colnames(x.new) <- x.newname
+     for (s in (1:n.new)) x.new[,s] <- with(WD0,eval(parse(text=v.new[s])))
+   }
+   vlst <- vlst[!v.i]
+   v.f <- startsWith(vlst, "factor(")
+   vlst[v.f] <- substr(vlst[v.f],8,nchar(vlst[v.f])-1)
+   v.lvl <- xlv[match(vlst,xvname)]
+   if (sum(!is.na(v.lvl))>0) vlst[v.lvl>2] <- paste("scored(",vlst[v.lvl>2],")",sep="")
+   f.cph <- paste(fml00,paste(c(vlst, x.newname), collapse=" + "), collapse=" ")
+   nv.fml <- paste(x.newname, v.new, sep=" = ")
+   return(list(f.cph, nv.fml, x.new, x.newname))
+ }
> plotnomogram <- function(tmp.nom) {
+    tmp.nom.x<-tmp.nom[length(tmp.nom)][[1]]$x
+    x.mid<-(max(tmp.nom.x)+min(tmp.nom.x))/2
+    x.mid.dis<-abs(tmp.nom.x-x.mid)
+    x.setblank<-(1:length(tmp.nom.x))[-c(1,which(x.mid.dis==min(x.mid.dis)),length(tmp.nom.x))]
+    tmp.nom[length(tmp.nom)][[1]]$fat[x.setblank]<-""
+    lbl.nchar<-max(nchar(c(names(tmp.nom),"linear.predictor")))
+    lblfac<-0.2
+    if (lbl.nchar>20) lblfac<-0.3
+    if (lbl.nchar>30) lblfac<-0.4
+    plot(tmp.nom,xfrac=lblfac); 
+ }
> vlabelN<-(substr(vlabel,1,1)==" ");
> vlabelZ<-vlabel[vlabelN];vlabelV<-vlabel[!vlabelN]
> vnameV<-vname[!vlabelN];vnameZ<-vname[vlabelN]
> w0<-"";
> sink(paste(ofname,".lst",sep=""))
> if (length(xvname)>1) {
+  print("Check collinearity: Variance inflation factor (VIF) stepwise selection")
+  vifChk<-vifSelect(xv,t=5,fix=NA)
+  xvname<-xvname[vifChk[[1]]];
+  xv<-xv[,vifChk[[1]]]
+  xlv<-xlv[vifChk[[1]]]
+  w0<-c(w0,"Collinearity VIF selection:")
+  w0<-c(w0,"</br></br><table border=3>", mat2htmltable(vifChk[[3]]), "</table>")
+  w0<-c(w0,"</br>Variables removed: ", paste(vifChk[[2]],collapse=" "))
+  w0<-c(w0,"</br>Variables selected:", paste(xvname,collapse=" "))
+ }
> nx<-length(xvname)
> xb<-vlabelV[match(xvname,vnameV)]; xb[is.na(xb)]<-xvname[is.na(xb)];
> if (is.numeric(parm[2])) {bt.mdl<-parm[2];} else {bt.mdl<-0;}
> if (is.na(bt.mdl)) bt.mdl<-0
> nobs<-length(colv)
> if (is.na(parm[2])) {bt.smooth<-FALSE; bt.times<-100;
+ } else {bt.smooth<-(parm[2]>0);bt.times<-parm[2];}
> 
> if (!is.na(bvar)) {
+   bvb<-vlabelV[match(bvar,vnameV)]; if (is.na(bvb)) bvb<-bvar; 
+   bv.lv<-levels(factor(bv)); 
+   bv.lb<-trim(vlabelZ[match(paste(bvar,bv.lv,sep="."),vnameZ)])
+   bv.lb[is.na(bv.lb)]<- trim(bv.lv[is.na(bv.lb)])
+   bv.lb<-paste(bvb,"=",bv.lb)
+   bv.lk<-paste("_",bv.lv)
+   nbg<-length(bv.lv); 
+ } else {
+   bv<-1; bv.lv<-1; bv.lk<-"";bv.lb<-"";
+   nbg<-1; bvb<-"ALL"; bvar<-"TOTAL_";
+ }
> nx=ncol(xv); xb<-vlabelV[match(xvname,vnameV)]; xb[is.na(xb)]<-xvname[is.na(xb)];
> colv.lv<-sort(levels(factor(colv)))
> yb<-vlabelV[match(colvname,vnameV)]; if (is.na(yb)) yb<-colvname; 
> ylb<-c("0","1")
> if (length(colv.lv)==2 & colv.lv[1]==0 & colv.lv[2]==1) {
+   yv<-colv; 
+ } else { 
+   if (length(colv.lv)<=3) {
+     yv<-(colv==colv.lv[length(colv.lv)])*1; yv[is.na(colv)]<-NA;
+     ylb<-c("0",paste(colvname,"=",colv.lv[length(colv.lv)],sep=""))
+   } else {par1==0;}
+ }
> tmp.Y<-yv;
> time.depx<-1
> if (!is.na(timevname) & is.na(vname.start)) {
+   time.depx<-0;vname.start<-'v.start'; v.start<-rep(0,length(timev));
+ }
> predtt<-unique(quantile(timev[yv==1],probs=seq(0.2,0.8,0.1),na.rm=TRUE))
> predtime <- quantile(timev[yv==1],probs=0.75,na.rm=TRUE)
> tmp.roc<-c("Test","Cut.value","Sensitivity","Specificity","Predict.time","Survival","AUC")
> nn.build<-100; splitVNAME="";
> if (!is.na(par1)) {
+   if (is.numeric(par1)) {nn.build<-par1;}
+   else {
+     t<-strsplit(par1,"=")[[1]]
+     splitVNAME<-trimws(toupper(t[1]))
+     splitVAL<-trimws(t[length(t)])
+     nn.build<-sum(WD[,splitVNAME]==splitVAL)/nrow(WD)*100
+     splitv<-WD[,splitVNAME]
+   }
+ }
> wd.rname<-rownames(WD); rm(WD); WD<-cbind(bv,tmp.Y,yv,timev,v.start,xv)
> colnames(WD)<-c(bvar,"tmp.Y",colvname,timevname,vname.start,xvname)
> rownames(WD)<-wd.rname
> compt<-(apply(is.na(WD),1,sum)==0 & timev>v.start)
> WD<-WD[compt,]
> if (nn.build<100 & nn.build>0) {
+   if (splitVNAME=="") {
+     WD<-splitSample(WD,by=c(bvar,colvname),p=nn.build/100)
+     WD[WD$splitGROUP_==1,2]<-NA
+     splitGROUP_<-WD$splitGROUP_[match(rownames(EmpowerStatsR), rownames(WD))]
+     EmpowerStatsR<-cbind(EmpowerStatsR,splitGROUP_)
+     write.table(EmpowerStatsR,file=paste(ofname,"_workdata.xls",sep=""), col.names=TRUE, row.names=FALSE, sep="\t")
+   } else {
+     splitv<-splitv[compt]
+     WD[(splitv!=splitVAL),2]<-NA
+   }
+ }
> rm(bv,yv,tmp.Y,timev,v.start,xv)
>     
> xv1<-xvname
> xv1[xlv!=0]<-paste("factor(",xv1[xlv!=0],")",sep="")
> xv2<-xv1
> xv2[xlv==0]<-paste("fp(",xv2[xlv==0],")",sep="")
> fml0<-paste("Surv(v.start,",timevname,", tmp.Y)~",sep="")
> fml<-paste(fml0,paste(xv1,collapse="+"),sep="") 
> if (time.depx==0) fml00<-paste("Surv(",timevname,", tmp.Y)~",sep="")
> 
> xv1.1<-xvname
> xv1.1[xlv>2]<-paste("scored(",xv1.1[xlv>2],")",sep="")
> fml.1<-paste(fml0,paste(xv1.1,collapse="+"),sep="") 
> 
> tmp.roc<-c("Model", "Time", "Best.cut.X", "Best.cut.sens", "Best.cut.spec", "Cases", "N.survivor", "N.censored", "Cum.incidence", "Surv.prob", "AUC")
> tmp.ro0<-tmp.roc
> 
> pngfp<-paste(ofname,"mfp",sep="_")
> pngf0<-paste(ofname,"full",sep="_")
> pngfs<-paste(ofname,"step",sep="_")
> pngf0b<-paste(ofname,"bootstrap_full",sep="_")
> pngfsb<-paste(ofname,"bootstrap_step",sep="_")
> tmp.m0<-c("mfp","Full","Stepwise","BS full","BS stepwise"); 
> bt.cname<-c("beta mean","beta 2.5%","beta 97.5%","HR","95%CI.low","95%CI.upp")
> tmp.cidx0<-NULL; tmp.cidx1<-NULL
> roc.d<-list(NA,NA,NA,NA,NA); roc.v<-list(NA,NA,NA,NA,NA)
> w1<-""
> for (k in (1:nbg)) {
+   print(bv.lb[k]);
+   w0<-c(w0,"</br>",bv.lb[k])
+   pngfpk<-paste(pngfp,bv.lk[k],sep="")
+   pngf0k<-paste(pngf0,bv.lk[k],sep="")
+   pngfsk<-paste(pngfs,bv.lk[k],sep="")
+   pngf0bk<-paste(pngf0b,bv.lk[k],sep="")
+   pngfsbk<-paste(pngfsb,bv.lk[k],sep="")
+   tmp.xb<-tmp.m0; tmp.xb0<-tmp.m0;
+   if (nn.build<100) {
+    pngfpk<-paste(pngfp,bv.lk[k],"_V",sep="")
+    pngf0k<-paste(pngf0,bv.lk[k],"_V",sep="")
+    pngfsk<-paste(pngfs,bv.lk[k],"_V",sep="")
+    pngf0bk<-paste(pngf0b,bv.lk[k],"_V",sep="")
+    pngfsbk<-paste(pngfsb,bv.lk[k],"_V",sep="")
+    pngfpk0<-paste(pngfp,bv.lk[k],"_D",sep="")
+    pngf0k0<-paste(pngf0,bv.lk[k],"_D",sep="")
+    pngfsk0<-paste(pngfs,bv.lk[k],"_D",sep="")
+    pngf0bk0<-paste(pngf0b,bv.lk[k],"_D",sep="")
+    pngfsbk0<-paste(pngfsb,bv.lk[k],"_D",sep="")
+    tmp.xb0<-paste(tmp.m0, "D set")
+    tmp.xb<-paste(tmp.m0, "V set")
+   }
+   if (nbg>1) {
+     tmp.xb0<-paste(tmp.xb0," (", bv.lb[k],")",sep="")
+     tmp.xb<-paste(tmp.xb," (",bv.lb[k],")",sep="")
+   }
+   WD0<-as.data.frame(WD[WD[,1]==bv.lv[k],]);
+   roc.r<-(1:nrow(WD0)); if (nn.build<100) roc.r<-roc.r[is.na(WD0[,2])];  
+   y.1<-WD0[roc.r,3]; tv.1<-WD0[roc.r,4]; ent.1<-WD0[roc.r,5]; 
+   if (nn.build<100) {y.0<-WD0[-roc.r,3]; tv.0<-WD0[-roc.r,4]; ent.0<-WD0[-roc.r,5]; }
+ 
+   singleChk <- apply(cbind(WD0[,xvname]),2,function(x) return(max(x)-min(x)!=0))
+   fmlx<-paste(fml0,paste(xv1[singleChk],collapse="+"),sep="") 
+   fml.1x<-paste(fml0,paste(xv1.1[singleChk],collapse="+"),sep="") 
+   
+   if (length(levels(factor(WD0[,2])))<=2) {
+      if (nn.build<100) tmpy0<-Surv(WD0[-roc.r,4],WD0[-roc.r,3])
+      tmpy1<-Surv(WD0[roc.r,4],WD0[roc.r,3])
+      if (sum(singleChk & xlv==0)>0 & time.depx==0) {
+        fmlp<-paste(fml00,paste(xv2[singleChk],collapse="+"),sep="") 
+        tmp.mfp<-mfp(formula(fmlp),family=cox,select=0.25,data=WD0)
+        ssp<-summary(tmp.mfp) 
+        mfp.fml<-cox2formula(ssp$coefficients)
+        w0<-c(w0,"</br>Model 0: Multiple Fractional Polynomial model from observed data</br>",mfp.fml)
+        if (mfp.fml>"") {
+          w0<-c(w0,"</br></br>", mdl2HRratio(tmp.mfp))
+          w0<-c(w0,"</br>",paste(paste(names(ssp$rsq),"=",numfmt(ssp$rsq,4)),collapse=", "))
+          w0<-c(w0,paste(", Log likelihood",numfmt(ssp$loglik[2],4)))
+          mfp.stat<-rbind(c(names(tmp.mfp$concordance),names(ssp$concordance)),round(c(tmp.mfp$concordance,ssp$concordance),4))
+          w0<-c(w0,"</br><table border=3>",mat2htmltable(mfp.stat),"</table>")
+ 		 mfp.fmlx <- gsub("=","==",mfp.fml)
+          tmpx<-eval(parse(text = mfp.fmlx), WD0)
+          if (nn.build<100) tmp.cidx0<-rbind(tmp.cidx0,c(1,rcorr.cens(-1*tmpx[-roc.r],tmpy0)))
+          tmp.cidx1<-rbind(tmp.cidx1,c(1,rcorr.cens(-1*tmpx[roc.r],tmpy1)))
+          x.tmp<-predict(tmp.mfp,newdata=WD0,type="lp");  x.1<-x.tmp[roc.r]; 
+          p.tmp <- 1-exp(-1*predict(tmp.mfp,newdata=WD0,type="expected"));  p.1<-p.tmp[roc.r]
+          tmp<-diagrocx1(tv.1,y.1,p.1,x.1,predtt,tmp.xb[1],pngfpk)
+          tmp.roc<-rbind(tmp.roc,tmp[[1]]); roc.v[1]<-tmp[2]
+          if (nn.build<100) {
+            x.0<-x.tmp[-roc.r];  p.0<-p.tmp[-roc.r]
+            tmp<-diagrocx1(tv.0,y.0,p.0,x.0,predtt,tmp.xb0[1],pngfpk0)
+            tmp.ro0<-rbind(tmp.ro0,tmp[[1]]); roc.d[1]<-tmp[2]
+          }
+          
+          tmp <- mfp2cphformula(tmp.mfp,fml00)
+          if (!is.null(tmp[[3]])) {WDx <- cbind(WD0, tmp[[3]]);} else {WDx <- WD0;}
+          mfp.cph<-try(cph(formula(tmp[[1]]),method="efron",data=WDx,x=TRUE,y=TRUE,surv=TRUE, se.fit=TRUE, singular.ok=TRUE))
+          cphOK<-(substr(mfp.cph[1],1,5)!="Error")
+          if (cphOK) {
+            surv<-Survival(mfp.cph)
+            surv.predtime<-function(x) surv(predtime,x)
+            mfp.dst<-datadist(WDx[!is.na(WDx[,2]),])
+            options(datadist='mfp.dst')
+            lpAt <- pretty(min(mfp.cph$linear.predictors):max(mfp.cph$linear.predictors))
+            lpAt <- lpAt[lpAt> (min(mfp.cph$linear.predictors)-(lpAt[2]-lpAt[1])/4)]
+            mfp.nom<-try(nomogram(mfp.cph,fun=surv.predtime,funlabel=paste("Survival at",timevname,predtime),lp=TRUE,lp.at=lpAt))
+            if (substr(mfp.nom[[1]][1],1,5)!="Error") {
+              print("Nomogram");print(mfp.nom)
+              png(paste(pngfpk,"_nom.png",sep=""),width=960,height=840); plotnomogram(mfp.nom); dev.off()
+              pdf(paste(pngfpk,"_nom.pdf",sep=""),width=pdfwd*1.5,height=pdfht*1.5,family="Helvetica");plotnomogram(mfp.nom); dev.off()
+            }
+          }
+          if (!is.null(tmp[[4]])) w0<-c(w0,"</br>Create new variables for Nomogram: </br>", paste(tmp[[2]],collapse="</br>"),"</br>")
+        } else {
+          w0<-c(w0,"</br>Null model</br>")
+        }
+      }
+       
+       tmp.cox<-coxph(formula(fmlx),method="efron",data=WD0)
+       tmp.cph<-try(cph(formula(fml.1x),method="efron",data=WD0,x=TRUE,y=TRUE,surv=TRUE, se.fit=TRUE, singular.ok=TRUE))
+       ss<-summary(tmp.cox)  
+       print("Model 1: full model using observed data");print(ss);
+       cphOK<-(substr(tmp.cph[1],1,5)!="Error")
+       if (cphOK) {
+         surv<-Survival(tmp.cph)
+         surv.predtime<-function(x) surv(predtime,x)
+         tmp.dst<-datadist(WD0[!is.na(WD0[,2]),])
+         options(datadist='tmp.dst')
+         lpAt <- pretty(min(tmp.cph$linear.predictors):max(tmp.cph$linear.predictors))
+         lpAt <- lpAt[lpAt> (min(tmp.cph$linear.predictors)-(lpAt[2]-lpAt[1])/4)]
+         tmp.nom<-try(nomogram(tmp.cph,fun=surv.predtime,funlabel=paste("Survival at",timevname,predtime),lp=TRUE,lp.at=lpAt))
+         if (substr(tmp.nom[[1]],1,5)!="Error") {
+           print("Nomogram");print(tmp.nom)
+           png(paste(pngf0k,"_nom.png",sep=""),width=960,height=840); plotnomogram(tmp.nom); dev.off()
+           pdf(paste(pngf0k,"_nom.pdf",sep=""),width=pdfwd*1.5,height=pdfht*1.5,family="Helvetica");plotnomogram(tmp.nom); dev.off()
+         }
+       }
+       full.fml<-cox2formula(ss$coefficients)  
+       w0<-c(w0,"</br>Model 1: Full model from observed data</br>",full.fml)
+       w0<-c(w0,"</br></br>", mdl2HRratio(tmp.cox))
+       w0<-c(w0,"</br>",paste(paste(names(ss$rsq),"=",numfmt(ss$rsq,4)),collapse=", "))
+       w0<-c(w0,paste(", Log likelihood",numfmt(ss$loglik[2],4)))
+       full.stat<-rbind(c(names(tmp.cox$concordance),names(ss$concordance)),round(c(tmp.cox$concordance,ss$concordance),4))
+       w0<-c(w0,"</br><table border=3>",mat2htmltable(full.stat),"</table>")      
+       if (cphOK) w0<-c(w0,"</br><table border=3>",mat2htmltable(cphstats(tmp.cph)),"</table>")
+       if (time.depx==0) {
+ 	    full.fmlx<-gsub("=","==",full.fml)
+         tmpx<-eval(parse(text=full.fmlx),WD0)
+         if (nn.build<100) tmp.cidx0<-rbind(tmp.cidx0,c(1,rcorr.cens(-1*tmpx[-roc.r],tmpy0)))
+         tmp.cidx1<-rbind(tmp.cidx1,c(1,rcorr.cens(-1*tmpx[roc.r],tmpy1)))
+       } 
+       x.tmp<-predict(tmp.cox,newdata=WD0);  x.1<-x.tmp[roc.r]; 
+       p.tmp<- 1-exp(-1*predict(tmp.cox,newdata=WD0, type="expected"));  p.1<-p.tmp[roc.r]; 
+       tmp<-diagrocx1(tv.1,y.1,p.1,x.1,predtt,tmp.xb[2],pngf0k)
+       tmp.roc<-rbind(tmp.roc,tmp[[1]]); roc.v[2]<-tmp[2]
+       if (nn.build<100) {
+         x.0<-x.tmp[-roc.r]; p.0<-p.tmp[-roc.r]; 
+         tmp<-diagrocx1(tv.0,y.0,p.0,x.0,predtt,tmp.xb0[2],pngf0k0)
+         tmp.ro0<-rbind(tmp.ro0,tmp[[1]]); roc.d[2]<-tmp[2]
+       }
+       full.coe<-ss$coefficients[,1]
+       xx.term<-rownames(ss$coefficients)
+       tmp.na<-rep(NA,length(xx.term))
+ 
+       if (nx>1) {
+         tmp.stp<-stepAIC(tmp.cox,direction="both",trace=0);
+         w0<-c(w0,"</br></br>Model 2: Stepwise (stepAIC) selected model from observed data</br>")
+         if (length(tmp.stp$coefficients)>0) {
+           print("Model 2: Stepwise selected model from observed data")
+           ss<-summary(tmp.stp); print(ss);
+           stp.x<-rownames(ss$coefficients)
+           tmp.i<-unlist(gregexpr("\\)",stp.x))
+           tmp.i[tmp.i<0]<-99
+           fmls<-paste(fml00,paste(xv1.1[match(unique(substr(stp.x,1,tmp.i)),xv1)],collapse="+"))
+           tmp.cph<-try(cph(formula(fmls),method="efron",data=WD0,x=TRUE,y=TRUE,surv=TRUE, se.fit=TRUE, singular.ok=TRUE))
+           cphOK<-(substr(tmp.cph[1],1,5)!="Error")
+           if (cphOK) {
+             surv<-Survival(tmp.cph)
+             options(datadist='tmp.dst')
+             lpAt <- pretty(min(tmp.cph$linear.predictors):max(tmp.cph$linear.predictors))
+             lpAt <- lpAt[lpAt> (min(tmp.cph$linear.predictors)-(lpAt[2]-lpAt[1])/4)]
+             tmp.nom<-try(nomogram(tmp.cph,fun=surv.predtime,funlabel=paste("Survival at",timevname,predtime),lp=TRUE,lp.at=lpAt))
+             if (substr(tmp.nom[[1]],1,5)!="Error") {
+               print("Nomogram");print(tmp.nom)
+               png(paste(pngfsk,"_nom.png",sep=""),width=960,height=840); plotnomogram(tmp.nom); dev.off()
+               pdf(paste(pngfsk,"_nom.pdf",sep=""),width=pdfwd*1.5,height=pdfht*1.5,family="Helvetica");plotnomogram(tmp.nom); dev.off()
+             }
+           }
+           stp.fml<-cox2formula(ss$coefficients)  
+           w0<-c(w0,stp.fml)
+           w0<-c(w0,"</br></br>", mdl2HRratio(tmp.stp))
+           w0<-c(w0,"</br>",paste(paste(names(ss$rsq),"=",numfmt(ss$rsq,4)),collapse=", "))
+           w0<-c(w0,paste(", Log likelihood",numfmt(ss$loglik[2],4)))
+           stp.stat<-rbind(c(names(tmp.stp$concordance),names(ss$concordance)),round(c(tmp.stp$concordance,ss$concordance),4))
+           w0<-c(w0,"</br><table border=3>",mat2htmltable(stp.stat),"</table>")
+           if (cphOK) w0<-c(w0,"</br><table border=3>",mat2htmltable(cphstats(tmp.cph)),"</table>")
+           if (time.depx==0) {
+ 		    stp.fmlx<-gsub("=","==",stp.fml)
+             tmpx<-eval(parse(text=stp.fmlx),WD0);
+             if (nn.build<100) tmp.cidx0<-rbind(tmp.cidx0,c(2,rcorr.cens(-1*tmpx[-roc.r],tmpy0)))
+             tmp.cidx1<-rbind(tmp.cidx1,c(2,rcorr.cens(-1*tmpx[roc.r],tmpy1)))
+           } 
+           x.tmp<-predict(tmp.stp,newdata=WD0);  x.1<-x.tmp[roc.r]; 
+           p.tmp<- 1-exp(-1*predict(tmp.stp,newdata=WD0,type="expected"));  p.1<-p.tmp[roc.r]; 
+           tmp<-diagrocx1(tv.1,y.1,p.1,x.1,predtt,tmp.xb[3],pngfsk)
+           tmp.roc<-rbind(tmp.roc,tmp[[1]]); roc.v[3]<-tmp[2]
+           if (nn.build<100) {
+             x.0<-x.tmp[-roc.r]; p.0<-p.tmp[-roc.r]; 
+             tmp<-diagrocx1(tv.0,y.0,p.0,x.0,predtt,tmp.xb0[3],pngfsk0)
+             tmp.ro0<-rbind(tmp.ro0,tmp[[1]]); roc.d[3]<-tmp[2]
+           }
+           stp.est<-tmp.na
+           stp.est[match(rownames(ss$coefficients),xx.term)]<-ss$coefficients[,1]
+         } else {stp.est<-tmp.na; w0<-c(w0,"</br>NULL");}
+       }
+ 
+       if (bt.mdl>0) {
+         wdt<-WD0[!is.na(WD0[,2]),]; nnwd<-nrow(wdt)
+         for (s in (1:bt.mdl)) {
+          WDi<-wdt[sample(1:nnwd,nnwd,replace=T),]
+          tmp.coxi<-coxph(formula(fmlx),method="efron",data=WDi)
+          full.coe<-rbind(full.coe,summary(tmp.coxi)$coefficients[,1])
+          if (nx>1) {
+           tmp.stpi<-stepAIC(tmp.coxi,direction="both",trace=0);
+           tmpi<-summary(tmp.stpi)$coefficients
+           stp.esti<-tmp.na
+           stp.esti[match(rownames(tmpi),xx.term)]<-tmpi[,1]
+           stp.est<-rbind(stp.est,stp.esti)
+          }
+         }
+         colnames(full.coe)<-xx.term;
+         full.m<-apply(full.coe,2,function(x) mean(x,na.rm=TRUE))
+         full.l<-apply(full.coe,2,function(x) quantile(x,probs=0.025, na.rm=TRUE))
+         full.u<-apply(full.coe,2,function(x) quantile(x,probs=0.975, na.rm=TRUE))
+         full.est<-cbind(full.m,full.l,full.u,exp(full.m),exp(full.l),exp(full.u))
+         rownames(full.est)<-xx.term;
+         colnames(full.est)<-bt.cname;
+         bt.full.fml<-cox2formula(full.est)
+ 		bt.full.fmlx<-gsub("=","==",bt.full.fml)
+         x.bt.full<-eval(parse(text=bt.full.fmlx),WD0)
+         x.tmp<-x.bt.full;  x.1<-x.tmp[roc.r]; 
+         tmp<-diagrocx1(tv.1,y.1,NULL,x.1,predtt,tmp.xb[4],pngf0bk)
+         tmp.roc<-rbind(tmp.roc,tmp[[1]]); roc.v[4]<-tmp[2]
+         if (nn.build<100) {
+           x.0<-x.tmp[-roc.r]; tmp<-diagrocx1(tv.0,y.0,NULL,x.0,predtt,tmp.xb0[4],pngf0bk0)
+           tmp.ro0<-rbind(tmp.ro0,tmp[[1]]); roc.d[4]<-tmp[2]
+         }
+         w0<-c(w0,"</br></br>Model 3: Full model from bootstrap</br>",bt.full.fml)
+         w0<-c(w0,"</br></br><table border=3>",mat2htmltable(full.est,rc.name=1,dec.fmt=1),"</table>") 
+         xlsfname<-paste(pngf0bk,".xls",sep="")
+         write.table(full.coe,file=xlsfname,row.names=FALSE, col.names=TRUE, sep="\t",quote=FALSE)
+         tmpx<-eval(parse(text=bt.full.fml),WD0);
+         if (nn.build<100) tmp.cidx0<-rbind(tmp.cidx0,c(3,rcorr.cens(-1*x.bt.full[-roc.r],tmpy0)))
+         tmp.cidx1<-rbind(tmp.cidx1,c(3,rcorr.cens(-1*tmpx[roc.r],tmpy1)))
+         if (nx>1) {
+           colnames(stp.est)<-xx.term
+           stp.pat<-ifelse(is.na(stp.est),0,1)
+           stp.nterm<-apply(stp.pat,1,sum)
+           stp.pat1<-apply(stp.pat,1,function(x) paste(x,collapse="-"))
+           stp.pat.count<-table(stp.pat1)
+           stp.pat.max<-names(which(stp.pat.count==max(stp.pat.count)))
+           stp.pat.max.nterm<-stp.nterm[match(stp.pat.max,stp.pat1)]
+           stp.slt<-stp.pat.max[which(stp.pat.max.nterm==min(stp.pat.max.nterm))]
+           slt.rows<-which(stp.pat1==stp.slt)
+           stp.est1<-apply(stp.est[slt.rows,],2,mean)
+           if (!is.na(stp.est1[1])) {
+             stp.low1<-apply(stp.est[slt.rows,],2,function(x) quantile(x,probs=0.025,na.rm=TRUE))
+             stp.upp1<-apply(stp.est[slt.rows,],2,function(x) quantile(x,probs=0.975,na.rm=TRUE))
+             stp.est1<-cbind(stp.est1,stp.low1,stp.upp1,exp(stp.est1),exp(stp.low1),exp(stp.upp1))
+             rownames(stp.est1)<-xx.term; 
+             colnames(stp.est1)<-bt.cname;
+             bt.stp.fml<-cox2formula(stp.est1)
+ 			bt.stp.fmlx<-gsub("=","==",bt.stp.fml)
+             x.bt.stp<-eval(parse(text=bt.stp.fmlx),WD0)
+             x.tmp<-x.bt.stp; x.1<-x.tmp[roc.r]; 
+             tmp<-diagrocx1(tv.1,y.1,NULL,x.1,predtt,tmp.xb[5],pngfsbk)
+             tmp.roc<-rbind(tmp.roc,tmp[[1]]); roc.v[5]<-tmp[2]
+             if (nn.build<100) {
+               x.0<-x.tmp[-roc.r]; tmp<-diagrocx1(tv.0,y.0,NULL,x.0,predtt,tmp.xb0[5],pngfsbk0)
+               tmp.ro0<-rbind(tmp.ro0,tmp[[1]]); roc.d[5]<-tmp[2]
+             }
+             stp.est1<-cbind(c("",xx.term),rbind(bt.cname,numfmt(stp.est1,dec)))
+             if (nn.build<100) tmp.cidx0<-rbind(tmp.cidx0,c(4,rcorr.cens(-1*x.bt.stp[-roc.r],tmpy0)))
+             tmp.cidx1<-rbind(tmp.cidx1,c(4,rcorr.cens(-1*tmpx[roc.r],tmpy1)))
+           } else {bt.stp.fml<-"NULL";stp.est1<-c("",xx.term);}
+           w0<-c(w0,"</br></br>Model 4: Stepwise most selected model from bootstrap</br>",bt.stp.fml)
+           w0<-c(w0,"</br></br>Selected times:", max(stp.pat.count))
+           tmpt<-cbind(stp.est1,"",c("Times pick up",apply(stp.pat,2,sum)))
+           w0<-c(w0,"</br><table border=3>",mat2htmltable(tmpt),"</table>") 
+           xlsfname<-paste(pngfsbk,".xls",sep="")
+           write.table(stp.est,file=xlsfname,row.names=FALSE, col.names=TRUE, sep="\t",quote=FALSE)
+         }
+       }
+   }
+   rm(WD0)
+   if (nbg>1) {ofname1<-paste(ofname,bv.lk[k],sep="");} else {ofname1<-ofname;}
+   graphmb <- c("ROC curves", "ROC curves D set", "ROC curves V set","ROC curves full model","ROC curves stepwise model","ROC curves mfp model")
+   if (nbg>1) graphmb<-paste(graphmb, " (", bv.lb[k], ")",sep="")
+   if (nn.build<100) {
+     pngf1<-paste(ofname1,"_D_rocs.png",sep="")
+     pngf2<-paste(ofname1,"_V_rocs.png",sep="")
+     pngf3<-paste(ofname1,"_full_rocs.png",sep="")
+     pngf4<-paste(ofname1,"_step_rocs.png",sep="")
+     pngf5<-paste(ofname1,"_mfp_rocs.png",sep="")
+     pdff1<-paste(ofname1,"_D_rocs.pdf",sep="")
+     pdff2<-paste(ofname1,"_V_rocs.pdf",sep="")
+     pdff3<-paste(ofname1,"_full_rocs.pdf",sep="")
+     pdff4<-paste(ofname1,"_step_rocs.pdf",sep="")
+     pdff5<-paste(ofname1,"_mfp_rocs.pdf",sep="")
+     if (!is.na(roc.d[2])) {
+      xx<-roc.d[!is.na(roc.d)]; tmp.mm<-tmp.m0[!is.na(roc.d)]
+      png(pngf1); rocplot2(xx,tmp.mm,graphmb[2]); dev.off()
+      pdf(pdff1,width=pdfwd, height=pdfht,family="Helvetica");
+      rocplot2(xx,tmp.mm,graphmb[2]); dev.off()
+      w1<-c(w1,paste("<a href=\"",pngf1, "\"><img src=\"",pngf1,"\" width=180 height=180></a>",sep=""))
+     }
+     if (!is.na(roc.v[2])) {
+      xx<-roc.v[!is.na(roc.v)]; tmp.mm<-tmp.m0[!is.na(roc.v)]
+      png(pngf2); rocplot2(xx, tmp.mm, graphmb[3]); dev.off()
+      pdf(pdff2,width=pdfwd, height=pdfht,family="Helvetica");rocplot2(xx, tmp.mm, graphmb[3]); dev.off()
+      w1<-c(w1,paste("<a href=\"",pngf2, "\"><img src=\"",pngf2,"\" width=180 height=180></a>",sep=""))
+     }
+     if (!is.na(roc.d[2]) & !is.na(roc.v[2])) {
+      png(pngf3); rocplot2(list(roc.d[[2]],roc.v[[2]]),c("D set","V set"),graphmb[4]); dev.off()
+      pdf(pdff3,width=pdfwd, height=pdfht,family="Helvetica");
+      rocplot2(list(roc.d[[2]],roc.v[[2]]),c("D set","V set"),graphmb[4]); dev.off()
+      w1<-c(w1,paste("<a href=\"",pngf3, "\"><img src=\"",pngf3,"\" width=180 height=180></a>",sep=""))
+     }
+     if (!is.na(roc.d[3]) & !is.na(roc.v[3])) {
+      png(pngf4); rocplot2(list(roc.d[[3]],roc.v[[3]]),c("D set","V set"),graphmb[5]); dev.off()
+      pdf(pdff4,width=pdfwd, height=pdfht,family="Helvetica");
+      rocplot2(list(roc.d[[3]],roc.v[[3]]),c("D set","V set"),graphmb[5]); dev.off()
+      w1<-c(w1,paste("<a href=\"",pngf4, "\"><img src=\"",pngf4,"\" width=180 height=180></a>",sep=""))
+     }
+     if (!is.na(roc.d[1]) & !is.na(roc.v[1])) {
+      png(pngf5); rocplot2(list(roc.d[[1]],roc.v[[1]]),c("D set","V set"),graphmb[6]); dev.off()
+      pdf(pdff5,width=pdfwd, height=pdfht,family="Helvetica");
+      rocplot2(list(roc.d[[1]],roc.v[[1]]),c("D set","V set"),graphmb[6]); dev.off()
+      w1<-c(w1,paste("<a href=\"",pngf4, "\"><img src=\"",pngf4,"\" width=180 height=180></a>",sep=""))
+     }
+ 
+   } else {
+     pngf1<-paste(ofname1,"_rocs.png",sep="")
+     pdff1<-paste(ofname1,"_rocs.pdf",sep="")
+     if (!is.na(roc.v[1]) & length(roc.v)>1) {
+      png(pngf1); rocplot2(roc.v, tmp.m0, graphmb[1]); dev.off()
+      pdf(pdff1,width=pdfwd, height=pdfht,family="Helvetica"); rocplot2(roc.v, tmp.m0, graphmb[1]); dev.off()
+      w1<-c(w1,paste("<a href=\"",pngf1, "\"><img src=\"",pngf1,"\" width=180 height=180></a>",sep=""))
+     }
+   }
+ }
Error in model.frame.default(formula = Surv(X28, tmp.Y) ~ log + V.new1,  : 
  ²ÎÊý'log'µÄÖÖÀà(special)²»¶Ô
´ËÍâ: Warning messages:
1: glm.fit: algorithm did not converge 
2: glm.fit: fitted probabilities numerically 0 or 1 occurred 
3: glm.fit: algorithm did not converge 
4: glm.fit: fitted probabilities numerically 0 or 1 occurred 
Warning messages:
1: In datadist(WD0[!is.na(WD0[, 2]), ]) : TOTAL_ is constant
2: In datadist(WD0[!is.na(WD0[, 2]), ]) : v.start is constant
3: In if (substr(tmp.nom[[1]], 1, 5) != "Error") { :
  Ìõ¼þµÄ³¤¶È´óÓÚÒ»£¬Òò´ËÖ»ÄÜÓÃÆäµÚÒ»ÔªËØ
4: glm.fit: algorithm did not converge 
5: glm.fit: fitted probabilities numerically 0 or 1 occurred 
6: glm.fit: algorithm did not converge 
7: glm.fit: fitted probabilities numerically 0 or 1 occurred 
> 
> sink()
> if (is.matrix(tmp.cidx1)) {
+  tmp.cname<-colnames(tmp.cidx1); tmp.cname[1]<-"Model"
+  if (nn.build<100) tmp.cidx0<-rbind(tmp.cname,round(tmp.cidx0,dec))
+  tmp.cidx1<-rbind(tmp.cname,round(tmp.cidx1,dec))
+ }
> w<-c("<html><head>","<meta http-equiv=\"Content-Type\" content=\"text/html\" charset=\"gb2312\" /></head><body>")
> w<-c(w,"<h2>",title,"</h2>")
> w<-c(w,"<font color='red'>Please use EmpowerStats ver. 2.2 or 3.0 since R packages updated, results from this version may be inaccurate.</font>")
> w<-c(w,"</br>Outcome:", yb)
> w<-c(w,"</br>Time:");
> if (time.depx==1) {w<-c(w,paste(vname.start,", ",timevname,sep=""),"</br></br>")
+ } else {w<-c(w, timevname,"</br></br>");}
> w<-c(w,w0,"</br>")
> 
> 
> if (is.matrix(tmp.roc)) {
+  if (nn.build<100) {
+    w<-c(w,"</br></br>Ô¤²âÄ£ÐÍROCÇúÏß·ÖÎö¼°×î¼ÑãÐÖµ·ÖÎö(½¨Ä£Êý¾Ý)")
+    w<-c(w,"</br><table border=3>",mat2htmltable(tmp.ro0),"</table>")
+    w<-c(w,"</br></br>Ô¤²âÄ£ÐÍROCÇúÏß·ÖÎö¼°×î¼ÑãÐÖµ·ÖÎö(ÑéÖ¤Êý¾Ý)")
+    w<-c(w,"</br><table border=3>",mat2htmltable(tmp.roc),"</table>")
+  } else {
+    w<-c(w,"</br></br>Ô¤²âÄ£ÐÍROCÇúÏß·ÖÎö¼°×î¼ÑãÐÖµ·ÖÎö")
+    w<-c(w,"</br><table border=3>",mat2htmltable(tmp.roc),"</table>")
+  }
+ } 
> if (is.matrix(tmp.cidx0)) {
+  if (nn.build<100) {
+    w<-c(w,"</br></br>Harrell\'s C index (½¨Ä£Êý¾Ý):")
+    w<-c(w,"</br><table border=3>",mat2htmltable(tmp.cidx0),"</table>")
+    w<-c(w,"</br></br>Harrell\'s C index (ÑéÖ¤Êý¾Ý):")
+    w<-c(w,"</br><table border=3>",mat2htmltable(tmp.cidx1),"</table>")
+  } else {
+    w<-c(w,"</br></br>Harrell\'s C index:")
+    w<-c(w,"</br><table border=3>",mat2htmltable(tmp.cidx1),"</table>")
+  }
+ }
> w<-c(w,"</br></br>×î¼ÑãÐÖµÈ¡Ãô¸Ð¶È+ÌØÒì¶È×î´óµÄ·Ö½çÖµ¡£¸÷·Ö½çµã¶ÔÓ¦µÄÃô¸Ð¶ÈÌØÒì±£´æÔÚROCÊä³öÎÄ¼þ£¨.xls£©Àï")
> w<-c(w,"</br>Inverse Probability of Censoring Weighting (IPCW) estimates of Cumulative/Dynamic time-dependent ROC curve.")
> w<-c(w,"</br></br>",w1)
> w<-c(w,wd.subset)
> w<-c(w,"</body></html>")
> fileConn<-file(paste(ofname,".htm",sep="")); writeLines(w, fileConn)
> 
> 
> proc.time()
 ÓÃ»§  ÏµÍ³  Á÷ÊÅ 
 9.59  0.43 10.06 
