# Supplementary material for: Optimal minimal residual disease threshold in pediatric acute myeloid leukemia: A retrospective cohort study based on the TARGET database
Source: PLoS Med. 2026 May 8;23(5):e1005088. doi: 10.1371/journal.pmed.1005088 (PMC13155632; doi:10.1371/journal.pmed.1005088)
Supplement: S1 Code — (ZIP) [file pmed.1005088.s002.zip › S2 code/PROJ8_13_tbl1/PROJ8_13_tbl1.xls]

	EFS(years)	N.Risk	N.Event	N.Censor	Survival	95%CI Low	95%CI Upp
factor(X23.CS)=0	0.16	399	1	0	0.9975	0.9926	1.0000
factor(X23.CS)=0	0.17	398	3	0	0.9900	0.9802	0.9998
factor(X23.CS)=0	0.18	395	2	0	0.9850	0.9731	0.9970
factor(X23.CS)=0	0.19	393	0	1	0.9850	0.9731	0.9970
factor(X23.CS)=0	0.2	392	4	0	0.9749	0.9597	0.9904
factor(X23.CS)=0	0.21	388	2	0	0.9699	0.9533	0.9868
factor(X23.CS)=0	0.23	386	0	1	0.9699	0.9533	0.9868
factor(X23.CS)=0	0.26	385	2	0	0.9648	0.9469	0.9831
factor(X23.CS)=0	0.27	383	2	1	0.9598	0.9407	0.9793
factor(X23.CS)=0	0.28	380	4	0	0.9497	0.9285	0.9714
factor(X23.CS)=0	0.29	376	1	0	0.9472	0.9254	0.9694
factor(X23.CS)=0	0.31	375	1	0	0.9447	0.9224	0.9674
factor(X23.CS)=0	0.32	374	1	0	0.9421	0.9194	0.9654
factor(X23.CS)=0	0.33	373	2	0	0.9371	0.9135	0.9613
factor(X23.CS)=0	0.37	371	1	0	0.9346	0.9105	0.9592
factor(X23.CS)=0	0.38	370	2	0	0.9295	0.9047	0.9550
factor(X23.CS)=0	0.4	368	4	0	0.9194	0.8930	0.9466
factor(X23.CS)=0	0.41	364	1	0	0.9169	0.8901	0.9444
factor(X23.CS)=0	0.42	363	1	0	0.9143	0.8872	0.9423
factor(X23.CS)=0	0.44	362	3	0	0.9068	0.8786	0.9358
factor(X23.CS)=0	0.45	359	1	0	0.9042	0.8757	0.9337
factor(X23.CS)=0	0.46	358	2	0	0.8992	0.8700	0.9293
factor(X23.CS)=0	0.47	356	1	0	0.8967	0.8672	0.9271
factor(X23.CS)=0	0.5	355	2	0	0.8916	0.8615	0.9227
factor(X23.CS)=0	0.51	353	1	0	0.8891	0.8587	0.9205
factor(X23.CS)=0	0.52	352	3	0	0.8815	0.8503	0.9139
factor(X23.CS)=0	0.53	349	2	0	0.8765	0.8447	0.9095
factor(X23.CS)=0	0.54	347	2	0	0.8714	0.8391	0.9050
factor(X23.CS)=0	0.55	345	1	0	0.8689	0.8363	0.9027
factor(X23.CS)=0	0.56	344	6	0	0.8537	0.8196	0.8892
factor(X23.CS)=0	0.57	338	1	0	0.8512	0.8169	0.8870
factor(X23.CS)=0	0.58	337	3	0	0.8436	0.8086	0.8801
factor(X23.CS)=0	0.59	334	4	0	0.8335	0.7976	0.8710
factor(X23.CS)=0	0.6	330	2	0	0.8285	0.7922	0.8664
factor(X23.CS)=0	0.62	328	2	0	0.8234	0.7867	0.8618
factor(X23.CS)=0	0.63	326	1	0	0.8209	0.7840	0.8595
factor(X23.CS)=0	0.64	325	1	0	0.8184	0.7813	0.8572
factor(X23.CS)=0	0.65	324	4	0	0.8083	0.7704	0.8480
factor(X23.CS)=0	0.67	320	1	0	0.8057	0.7677	0.8456
factor(X23.CS)=0	0.68	319	2	0	0.8007	0.7623	0.8410
factor(X23.CS)=0	0.69	317	4	0	0.7906	0.7515	0.8317
factor(X23.CS)=0	0.7	313	2	0	0.7855	0.7461	0.8270
factor(X23.CS)=0	0.71	311	2	0	0.7805	0.7408	0.8223
factor(X23.CS)=0	0.72	309	4	0	0.7704	0.7301	0.8129
factor(X23.CS)=0	0.73	305	4	0	0.7603	0.7194	0.8035
factor(X23.CS)=0	0.74	301	1	0	0.7577	0.7167	0.8011
factor(X23.CS)=0	0.75	300	1	0	0.7552	0.7140	0.7988
factor(X23.CS)=0	0.76	299	5	0	0.7426	0.7008	0.7869
factor(X23.CS)=0	0.77	294	1	0	0.7401	0.6981	0.7845
factor(X23.CS)=0	0.78	293	2	0	0.7350	0.6928	0.7798
factor(X23.CS)=0	0.79	291	2	0	0.7300	0.6875	0.7750
factor(X23.CS)=0	0.8	289	3	0	0.7224	0.6796	0.7679
factor(X23.CS)=0	0.81	286	2	0	0.7173	0.6743	0.7631
factor(X23.CS)=0	0.82	284	2	0	0.7123	0.6691	0.7583
factor(X23.CS)=0	0.83	282	4	0	0.7022	0.6586	0.7487
factor(X23.CS)=0	0.84	278	1	0	0.6997	0.6559	0.7463
factor(X23.CS)=0	0.86	277	1	0	0.6971	0.6533	0.7439
factor(X23.CS)=0	0.88	276	3	0	0.6895	0.6455	0.7367
factor(X23.CS)=0	0.89	273	1	0	0.6870	0.6428	0.7342
factor(X23.CS)=0	0.9	272	2	0	0.6820	0.6376	0.7294
factor(X23.CS)=0	0.92	270	4	0	0.6719	0.6272	0.7197
factor(X23.CS)=0	0.93	266	6	0	0.6567	0.6116	0.7052
factor(X23.CS)=0	0.95	260	1	0	0.6542	0.6090	0.7027
factor(X23.CS)=0	0.96	259	0	1	0.6542	0.6090	0.7027
factor(X23.CS)=0	0.99	258	1	0	0.6517	0.6064	0.7003
factor(X23.CS)=0	1	257	3	0	0.6440	0.5986	0.6930
factor(X23.CS)=0	1.01	254	2	0	0.6390	0.5934	0.6881
factor(X23.CS)=0	1.02	252	2	0	0.6339	0.5882	0.6832
factor(X23.CS)=0	1.03	250	2	0	0.6288	0.5830	0.6783
factor(X23.CS)=0	1.05	248	2	0	0.6238	0.5778	0.6734
factor(X23.CS)=0	1.07	246	3	0	0.6162	0.5701	0.6660
factor(X23.CS)=0	1.08	243	2	0	0.6111	0.5649	0.6610
factor(X23.CS)=0	1.1	241	1	0	0.6085	0.5623	0.6586
factor(X23.CS)=0	1.12	240	2	0	0.6035	0.5572	0.6536
factor(X23.CS)=0	1.13	238	1	0	0.6009	0.5546	0.6512
factor(X23.CS)=0	1.14	237	2	0	0.5959	0.5494	0.6462
factor(X23.CS)=0	1.18	235	1	0	0.5933	0.5469	0.6438
factor(X23.CS)=0	1.19	234	2	0	0.5883	0.5417	0.6388
factor(X23.CS)=0	1.2	232	1	0	0.5857	0.5391	0.6363
factor(X23.CS)=0	1.21	231	0	1	0.5857	0.5391	0.6363
factor(X23.CS)=0	1.26	230	1	0	0.5832	0.5366	0.6338
factor(X23.CS)=0	1.27	229	2	0	0.5781	0.5314	0.6289
factor(X23.CS)=0	1.28	227	1	0	0.5755	0.5288	0.6264
factor(X23.CS)=0	1.3	226	2	0	0.5704	0.5237	0.6214
factor(X23.CS)=0	1.34	224	3	0	0.5628	0.5160	0.6139
factor(X23.CS)=0	1.35	221	1	0	0.5603	0.5134	0.6114
factor(X23.CS)=0	1.36	220	2	0	0.5552	0.5083	0.6064
factor(X23.CS)=0	1.37	218	1	0	0.5526	0.5057	0.6039
factor(X23.CS)=0	1.38	217	2	0	0.5475	0.5006	0.5989
factor(X23.CS)=0	1.39	215	2	0	0.5424	0.4955	0.5938
factor(X23.CS)=0	1.4	213	1	0	0.5399	0.4929	0.5913
factor(X23.CS)=0	1.41	212	1	0	0.5373	0.4904	0.5888
factor(X23.CS)=0	1.42	211	3	0	0.5297	0.4827	0.5813
factor(X23.CS)=0	1.43	208	3	0	0.5221	0.4750	0.5737
factor(X23.CS)=0	1.45	205	1	0	0.5195	0.4725	0.5712
factor(X23.CS)=0	1.49	204	1	0	0.5170	0.4700	0.5687
factor(X23.CS)=0	1.51	203	1	0	0.5144	0.4674	0.5662
factor(X23.CS)=0	1.53	202	1	0	0.5119	0.4649	0.5636
factor(X23.CS)=0	1.56	201	1	0	0.5093	0.4623	0.5611
factor(X23.CS)=0	1.58	200	3	0	0.5017	0.4547	0.5535
factor(X23.CS)=0	1.6	197	2	0	0.4966	0.4496	0.5484
factor(X23.CS)=0	1.62	195	2	0	0.4915	0.4446	0.5434
factor(X23.CS)=0	1.64	193	1	0	0.4890	0.4420	0.5408
factor(X23.CS)=0	1.72	192	1	0	0.4864	0.4395	0.5383
factor(X23.CS)=0	1.75	191	0	1	0.4864	0.4395	0.5383
factor(X23.CS)=0	1.77	190	1	0	0.4838	0.4370	0.5358
factor(X23.CS)=0	1.89	189	2	0	0.4787	0.4319	0.5306
factor(X23.CS)=0	1.9	187	2	0	0.4736	0.4268	0.5255
factor(X23.CS)=0	1.92	185	1	0	0.4710	0.4243	0.5230
factor(X23.CS)=0	2.05	184	1	0	0.4685	0.4217	0.5204
factor(X23.CS)=0	2.07	183	1	0	0.4659	0.4192	0.5179
factor(X23.CS)=0	2.08	182	1	0	0.4634	0.4167	0.5153
factor(X23.CS)=0	2.11	181	1	0	0.4608	0.4141	0.5127
factor(X23.CS)=0	2.13	180	1	0	0.4582	0.4116	0.5102
factor(X23.CS)=0	2.15	179	1	0	0.4557	0.4091	0.5076
factor(X23.CS)=0	2.18	178	0	1	0.4557	0.4091	0.5076
factor(X23.CS)=0	2.2	177	1	0	0.4531	0.4065	0.5050
factor(X23.CS)=0	2.22	176	2	0	0.4480	0.4015	0.4999
factor(X23.CS)=0	2.23	174	0	1	0.4480	0.4015	0.4999
factor(X23.CS)=0	2.34	173	1	0	0.4454	0.3989	0.4973
factor(X23.CS)=0	2.36	172	1	0	0.4428	0.3963	0.4947
factor(X23.CS)=0	2.43	171	0	1	0.4428	0.3963	0.4947
factor(X23.CS)=0	2.49	170	0	1	0.4428	0.3963	0.4947
factor(X23.CS)=0	2.5	169	0	1	0.4428	0.3963	0.4947
factor(X23.CS)=0	2.51	168	0	1	0.4428	0.3963	0.4947
factor(X23.CS)=0	2.56	167	0	1	0.4428	0.3963	0.4947
factor(X23.CS)=0	2.61	166	1	1	0.4401	0.3937	0.4920
factor(X23.CS)=0	2.62	164	2	0	0.4347	0.3884	0.4866
factor(X23.CS)=0	2.63	162	0	1	0.4347	0.3884	0.4866
factor(X23.CS)=0	2.89	161	0	1	0.4347	0.3884	0.4866
factor(X23.CS)=0	2.98	160	0	1	0.4347	0.3884	0.4866
factor(X23.CS)=0	3.05	159	0	1	0.4347	0.3884	0.4866
factor(X23.CS)=0	3.07	158	0	1	0.4347	0.3884	0.4866
factor(X23.CS)=0	3.16	157	0	1	0.4347	0.3884	0.4866
factor(X23.CS)=0	3.18	156	1	2	0.4320	0.3856	0.4838
factor(X23.CS)=0	3.25	153	0	1	0.4320	0.3856	0.4838
factor(X23.CS)=0	3.28	152	0	1	0.4320	0.3856	0.4838
factor(X23.CS)=0	3.29	151	0	1	0.4320	0.3856	0.4838
factor(X23.CS)=0	3.3	150	0	1	0.4320	0.3856	0.4838
factor(X23.CS)=0	3.33	149	0	1	0.4320	0.3856	0.4838
factor(X23.CS)=0	3.35	148	0	2	0.4320	0.3856	0.4838
factor(X23.CS)=0	3.36	146	0	1	0.4320	0.3856	0.4838
factor(X23.CS)=0	3.38	145	0	2	0.4320	0.3856	0.4838
factor(X23.CS)=0	3.39	143	1	1	0.4289	0.3826	0.4809
factor(X23.CS)=0	3.4	141	0	1	0.4289	0.3826	0.4809
factor(X23.CS)=0	3.41	140	0	3	0.4289	0.3826	0.4809
factor(X23.CS)=0	3.44	137	0	2	0.4289	0.3826	0.4809
factor(X23.CS)=0	3.45	135	0	1	0.4289	0.3826	0.4809
factor(X23.CS)=0	3.46	134	0	1	0.4289	0.3826	0.4809
factor(X23.CS)=0	3.48	133	0	1	0.4289	0.3826	0.4809
factor(X23.CS)=0	3.5	132	0	1	0.4289	0.3826	0.4809
factor(X23.CS)=0	3.56	131	0	1	0.4289	0.3826	0.4809
factor(X23.CS)=0	3.62	130	0	1	0.4289	0.3826	0.4809
factor(X23.CS)=0	3.63	129	0	1	0.4289	0.3826	0.4809
factor(X23.CS)=0	3.81	128	0	1	0.4289	0.3826	0.4809
factor(X23.CS)=0	3.84	127	0	1	0.4289	0.3826	0.4809
factor(X23.CS)=0	3.96	126	0	1	0.4289	0.3826	0.4809
factor(X23.CS)=0	3.99	125	1	0	0.4255	0.3792	0.4775
factor(X23.CS)=0	4.04	124	0	1	0.4255	0.3792	0.4775
factor(X23.CS)=0	4.07	123	1	0	0.4221	0.3757	0.4742
factor(X23.CS)=0	4.08	122	0	1	0.4221	0.3757	0.4742
factor(X23.CS)=0	4.19	121	0	2	0.4221	0.3757	0.4742
factor(X23.CS)=0	4.22	119	0	1	0.4221	0.3757	0.4742
factor(X23.CS)=0	4.23	118	1	0	0.4185	0.3720	0.4707
factor(X23.CS)=0	4.27	117	0	1	0.4185	0.3720	0.4707
factor(X23.CS)=0	4.31	116	0	1	0.4185	0.3720	0.4707
factor(X23.CS)=0	4.34	115	0	1	0.4185	0.3720	0.4707
factor(X23.CS)=0	4.35	114	0	1	0.4185	0.3720	0.4707
factor(X23.CS)=0	4.38	113	0	2	0.4185	0.3720	0.4707
factor(X23.CS)=0	4.41	111	0	1	0.4185	0.3720	0.4707
factor(X23.CS)=0	4.42	110	0	1	0.4185	0.3720	0.4707
factor(X23.CS)=0	4.44	109	0	1	0.4185	0.3720	0.4707
factor(X23.CS)=0	4.45	108	0	1	0.4185	0.3720	0.4707
factor(X23.CS)=0	4.47	107	0	1	0.4185	0.3720	0.4707
factor(X23.CS)=0	4.48	106	0	1	0.4185	0.3720	0.4707
factor(X23.CS)=0	4.49	105	0	2	0.4185	0.3720	0.4707
factor(X23.CS)=0	4.5	103	0	1	0.4185	0.3720	0.4707
factor(X23.CS)=0	4.53	102	0	1	0.4185	0.3720	0.4707
factor(X23.CS)=0	4.58	101	0	2	0.4185	0.3720	0.4707
factor(X23.CS)=0	4.6	99	0	1	0.4185	0.3720	0.4707
factor(X23.CS)=0	4.62	98	0	1	0.4185	0.3720	0.4707
factor(X23.CS)=0	4.79	97	0	1	0.4185	0.3720	0.4707
factor(X23.CS)=0	4.85	96	0	3	0.4185	0.3720	0.4707
factor(X23.CS)=0	4.87	93	0	2	0.4185	0.3720	0.4707
factor(X23.CS)=0	4.9	91	0	1	0.4185	0.3720	0.4707
factor(X23.CS)=0	4.99	90	0	1	0.4185	0.3720	0.4707
factor(X23.CS)=0	5	89	0	89	0.4185	0.3720	0.4707
factor(X23.CS)=1	0.15	175	1	0	0.9943	0.9832	1.0000
factor(X23.CS)=1	0.16	174	3	0	0.9771	0.9552	0.9995
factor(X23.CS)=1	0.17	171	1	0	0.9714	0.9471	0.9964
factor(X23.CS)=1	0.18	170	1	0	0.9657	0.9391	0.9931
factor(X23.CS)=1	0.19	169	7	0	0.9257	0.8877	0.9654
factor(X23.CS)=1	0.2	162	3	0	0.9086	0.8669	0.9523
factor(X23.CS)=1	0.21	159	10	0	0.8514	0.8003	0.9058
factor(X23.CS)=1	0.22	149	7	0	0.8114	0.7555	0.8715
factor(X23.CS)=1	0.23	142	7	0	0.7714	0.7117	0.8362
factor(X23.CS)=1	0.24	135	2	0	0.7600	0.6993	0.8260
factor(X23.CS)=1	0.25	133	2	0	0.7486	0.6870	0.8157
factor(X23.CS)=1	0.27	131	2	0	0.7371	0.6747	0.8053
factor(X23.CS)=1	0.28	129	1	0	0.7314	0.6686	0.8001
factor(X23.CS)=1	0.3	128	3	0	0.7143	0.6504	0.7845
factor(X23.CS)=1	0.32	125	1	0	0.7086	0.6443	0.7792
factor(X23.CS)=1	0.33	124	0	1	0.7086	0.6443	0.7792
factor(X23.CS)=1	0.35	123	2	0	0.6970	0.6322	0.7686
factor(X23.CS)=1	0.36	121	1	0	0.6913	0.6261	0.7633
factor(X23.CS)=1	0.37	120	1	0	0.6855	0.6201	0.7579
factor(X23.CS)=1	0.43	119	1	0	0.6798	0.6140	0.7526
factor(X23.CS)=1	0.45	118	1	0	0.6740	0.6080	0.7472
factor(X23.CS)=1	0.47	117	1	0	0.6682	0.6020	0.7418
factor(X23.CS)=1	0.48	116	2	0	0.6567	0.5900	0.7310
factor(X23.CS)=1	0.49	114	2	0	0.6452	0.5780	0.7202
factor(X23.CS)=1	0.52	112	1	0	0.6394	0.5720	0.7148
factor(X23.CS)=1	0.53	111	1	0	0.6337	0.5661	0.7093
factor(X23.CS)=1	0.54	110	1	0	0.6279	0.5602	0.7039
factor(X23.CS)=1	0.55	109	2	0	0.6164	0.5483	0.6929
factor(X23.CS)=1	0.56	107	1	0	0.6106	0.5424	0.6874
factor(X23.CS)=1	0.57	106	1	0	0.6049	0.5365	0.6819
factor(X23.CS)=1	0.58	105	1	0	0.5991	0.5306	0.6764
factor(X23.CS)=1	0.59	104	1	0	0.5934	0.5248	0.6709
factor(X23.CS)=1	0.6	103	1	0	0.5876	0.5189	0.6654
factor(X23.CS)=1	0.64	102	1	0	0.5818	0.5130	0.6598
factor(X23.CS)=1	0.68	101	3	0	0.5646	0.4955	0.6432
factor(X23.CS)=1	0.69	98	2	0	0.5530	0.4839	0.6320
factor(X23.CS)=1	0.7	96	4	0	0.5300	0.4608	0.6095
factor(X23.CS)=1	0.72	92	1	0	0.5242	0.4551	0.6039
factor(X23.CS)=1	0.74	91	2	0	0.5127	0.4436	0.5926
factor(X23.CS)=1	0.75	89	1	0	0.5069	0.4379	0.5869
factor(X23.CS)=1	0.76	88	2	0	0.4954	0.4265	0.5755
factor(X23.CS)=1	0.77	86	2	0	0.4839	0.4151	0.5641
factor(X23.CS)=1	0.78	84	2	1	0.4724	0.4038	0.5527
factor(X23.CS)=1	0.79	81	2	0	0.4607	0.3923	0.5411
factor(X23.CS)=1	0.81	79	3	0	0.4432	0.3752	0.5236
factor(X23.CS)=1	0.82	76	2	0	0.4316	0.3638	0.5119
factor(X23.CS)=1	0.84	74	1	0	0.4257	0.3582	0.5060
factor(X23.CS)=1	0.87	73	1	0	0.4199	0.3525	0.5001
factor(X23.CS)=1	0.88	72	1	0	0.4141	0.3469	0.4942
factor(X23.CS)=1	0.9	71	1	0	0.4082	0.3413	0.4883
factor(X23.CS)=1	0.91	70	1	0	0.4024	0.3357	0.4824
factor(X23.CS)=1	0.92	69	1	0	0.3966	0.3300	0.4765
factor(X23.CS)=1	0.95	68	1	0	0.3907	0.3245	0.4706
factor(X23.CS)=1	0.97	67	1	0	0.3849	0.3189	0.4646
factor(X23.CS)=1	0.98	66	1	0	0.3791	0.3133	0.4587
factor(X23.CS)=1	0.99	65	2	0	0.3674	0.3022	0.4467
factor(X23.CS)=1	1.02	63	1	0	0.3616	0.2966	0.4407
factor(X23.CS)=1	1.06	62	1	0	0.3557	0.2911	0.4347
factor(X23.CS)=1	1.08	61	2	0	0.3441	0.2801	0.4227
factor(X23.CS)=1	1.17	59	1	0	0.3382	0.2746	0.4166
factor(X23.CS)=1	1.2	58	2	0	0.3266	0.2637	0.4045
factor(X23.CS)=1	1.25	56	2	0	0.3149	0.2528	0.3924
factor(X23.CS)=1	1.3	54	1	0	0.3091	0.2473	0.3863
factor(X23.CS)=1	1.31	53	2	0	0.2974	0.2365	0.3740
factor(X23.CS)=1	1.35	51	1	0	0.2916	0.2311	0.3679
factor(X23.CS)=1	1.38	50	2	0	0.2799	0.2204	0.3556
factor(X23.CS)=1	1.42	48	1	0	0.2741	0.2150	0.3494
factor(X23.CS)=1	1.46	47	1	0	0.2683	0.2097	0.3432
factor(X23.CS)=1	1.5	46	1	0	0.2624	0.2043	0.3370
factor(X23.CS)=1	1.58	45	1	0	0.2566	0.1990	0.3308
factor(X23.CS)=1	1.72	44	1	0	0.2508	0.1937	0.3246
factor(X23.CS)=1	1.98	43	4	0	0.2274	0.1727	0.2995
factor(X23.CS)=1	2.26	39	1	0	0.2216	0.1675	0.2932
factor(X23.CS)=1	2.53	38	1	0	0.2158	0.1623	0.2868
factor(X23.CS)=1	2.71	37	0	1	0.2158	0.1623	0.2868
factor(X23.CS)=1	2.72	36	3	0	0.1978	0.1464	0.2673
factor(X23.CS)=1	2.83	33	1	0	0.1918	0.1411	0.2608
factor(X23.CS)=1	3.05	32	0	1	0.1918	0.1411	0.2608
factor(X23.CS)=1	3.18	31	0	1	0.1918	0.1411	0.2608
factor(X23.CS)=1	3.39	30	2	0	0.1790	0.1298	0.2470
factor(X23.CS)=1	3.53	28	0	1	0.1790	0.1298	0.2470
factor(X23.CS)=1	3.68	27	0	1	0.1790	0.1298	0.2470
factor(X23.CS)=1	3.88	26	0	1	0.1790	0.1298	0.2470
factor(X23.CS)=1	4.04	25	0	1	0.1790	0.1298	0.2470
factor(X23.CS)=1	4.22	24	0	1	0.1790	0.1298	0.2470
factor(X23.CS)=1	4.44	23	0	1	0.1790	0.1298	0.2470
factor(X23.CS)=1	4.53	22	0	2	0.1790	0.1298	0.2470
factor(X23.CS)=1	4.55	20	0	1	0.1790	0.1298	0.2470
factor(X23.CS)=1	4.6	19	0	1	0.1790	0.1298	0.2470
factor(X23.CS)=1	4.61	18	0	1	0.1790	0.1298	0.2470
factor(X23.CS)=1	4.65	17	0	1	0.1790	0.1298	0.2470
factor(X23.CS)=1	4.7	16	0	1	0.1790	0.1298	0.2470
factor(X23.CS)=1	4.72	15	1	0	0.1671	0.1179	0.2369
factor(X23.CS)=1	4.81	14	0	1	0.1671	0.1179	0.2369
factor(X23.CS)=1	4.88	13	0	1	0.1671	0.1179	0.2369
factor(X23.CS)=1	5	12	0	12	0.1671	0.1179	0.2369
factor(X23.CS)=0	5.02	89	0	1	1.0000	1.0000	1.0000
factor(X23.CS)=0	5.04	88	0	1	1.0000	1.0000	1.0000
factor(X23.CS)=0	5.17	87	0	1	1.0000	1.0000	1.0000
factor(X23.CS)=0	5.18	86	0	1	1.0000	1.0000	1.0000
factor(X23.CS)=0	5.2	85	0	1	1.0000	1.0000	1.0000
factor(X23.CS)=0	5.27	84	0	2	1.0000	1.0000	1.0000
factor(X23.CS)=0	5.3	82	0	1	1.0000	1.0000	1.0000
factor(X23.CS)=0	5.33	81	0	1	1.0000	1.0000	1.0000
factor(X23.CS)=0	5.35	80	0	1	1.0000	1.0000	1.0000
factor(X23.CS)=0	5.37	79	0	2	1.0000	1.0000	1.0000
factor(X23.CS)=0	5.38	77	0	1	1.0000	1.0000	1.0000
factor(X23.CS)=0	5.41	76	0	1	1.0000	1.0000	1.0000
factor(X23.CS)=0	5.44	75	0	2	1.0000	1.0000	1.0000
factor(X23.CS)=0	5.46	73	0	1	1.0000	1.0000	1.0000
factor(X23.CS)=0	5.52	72	0	1	1.0000	1.0000	1.0000
factor(X23.CS)=0	5.54	71	0	2	1.0000	1.0000	1.0000
factor(X23.CS)=0	5.57	69	0	1	1.0000	1.0000	1.0000
factor(X23.CS)=0	5.58	68	1	0	0.9853	0.9571	1.0000
factor(X23.CS)=0	5.6	67	0	1	0.9853	0.9571	1.0000
factor(X23.CS)=0	5.61	66	0	1	0.9853	0.9571	1.0000
factor(X23.CS)=0	5.63	65	0	1	0.9853	0.9571	1.0000
factor(X23.CS)=0	5.67	64	0	1	0.9853	0.9571	1.0000
factor(X23.CS)=0	5.7	63	0	1	0.9853	0.9571	1.0000
factor(X23.CS)=0	5.75	62	0	1	0.9853	0.9571	1.0000
factor(X23.CS)=0	5.79	61	0	1	0.9853	0.9571	1.0000
factor(X23.CS)=0	5.81	60	0	2	0.9853	0.9571	1.0000
factor(X23.CS)=0	5.84	58	0	1	0.9853	0.9571	1.0000
factor(X23.CS)=0	5.92	57	0	1	0.9853	0.9571	1.0000
factor(X23.CS)=0	5.95	56	0	1	0.9853	0.9571	1.0000
factor(X23.CS)=0	6	55	0	1	0.9853	0.9571	1.0000
factor(X23.CS)=0	6.04	54	0	1	0.9853	0.9571	1.0000
factor(X23.CS)=0	6.12	53	0	1	0.9853	0.9571	1.0000
factor(X23.CS)=0	6.16	52	0	1	0.9853	0.9571	1.0000
factor(X23.CS)=0	6.17	51	0	1	0.9853	0.9571	1.0000
factor(X23.CS)=0	6.35	50	0	1	0.9853	0.9571	1.0000
factor(X23.CS)=0	6.37	49	0	1	0.9853	0.9571	1.0000
factor(X23.CS)=0	6.4	48	0	1	0.9853	0.9571	1.0000
factor(X23.CS)=0	6.45	47	0	1	0.9853	0.9571	1.0000
factor(X23.CS)=0	6.46	46	0	1	0.9853	0.9571	1.0000
factor(X23.CS)=0	6.48	45	0	1	0.9853	0.9571	1.0000
factor(X23.CS)=0	6.49	44	0	1	0.9853	0.9571	1.0000
factor(X23.CS)=0	6.5	43	0	2	0.9853	0.9571	1.0000
factor(X23.CS)=0	6.51	41	0	2	0.9853	0.9571	1.0000
factor(X23.CS)=0	6.52	39	0	1	0.9853	0.9571	1.0000
factor(X23.CS)=0	6.53	38	0	1	0.9853	0.9571	1.0000
factor(X23.CS)=0	6.57	37	0	1	0.9853	0.9571	1.0000
factor(X23.CS)=0	6.58	36	0	2	0.9853	0.9571	1.0000
factor(X23.CS)=0	6.63	34	0	1	0.9853	0.9571	1.0000
factor(X23.CS)=0	6.64	33	0	1	0.9853	0.9571	1.0000
factor(X23.CS)=0	6.81	32	0	1	0.9853	0.9571	1.0000
factor(X23.CS)=0	6.96	31	0	1	0.9853	0.9571	1.0000
factor(X23.CS)=0	7	30	0	1	0.9853	0.9571	1.0000
factor(X23.CS)=0	7.08	29	0	1	0.9853	0.9571	1.0000
factor(X23.CS)=0	7.21	28	0	1	0.9853	0.9571	1.0000
factor(X23.CS)=0	7.26	27	0	1	0.9853	0.9571	1.0000
factor(X23.CS)=0	7.38	26	0	1	0.9853	0.9571	1.0000
factor(X23.CS)=0	7.41	25	0	1	0.9853	0.9571	1.0000
factor(X23.CS)=0	7.45	24	0	1	0.9853	0.9571	1.0000
factor(X23.CS)=0	7.48	23	0	1	0.9853	0.9571	1.0000
factor(X23.CS)=0	7.54	22	0	1	0.9853	0.9571	1.0000
factor(X23.CS)=0	7.55	21	0	1	0.9853	0.9571	1.0000
factor(X23.CS)=0	7.56	20	0	2	0.9853	0.9571	1.0000
factor(X23.CS)=0	7.62	18	0	1	0.9853	0.9571	1.0000
factor(X23.CS)=0	7.68	17	0	1	0.9853	0.9571	1.0000
factor(X23.CS)=0	7.74	16	0	3	0.9853	0.9571	1.0000
factor(X23.CS)=0	7.94	13	0	2	0.9853	0.9571	1.0000
factor(X23.CS)=0	7.98	11	0	1	0.9853	0.9571	1.0000
factor(X23.CS)=0	8.01	10	0	1	0.9853	0.9571	1.0000
factor(X23.CS)=0	8.17	9	0	1	0.9853	0.9571	1.0000
factor(X23.CS)=0	8.21	8	0	1	0.9853	0.9571	1.0000
factor(X23.CS)=0	8.27	7	0	1	0.9853	0.9571	1.0000
factor(X23.CS)=0	8.49	6	0	2	0.9853	0.9571	1.0000
factor(X23.CS)=0	8.72	4	0	1	0.9853	0.9571	1.0000
factor(X23.CS)=0	8.84	3	0	1	0.9853	0.9571	1.0000
factor(X23.CS)=0	9.26	2	0	1	0.9853	0.9571	1.0000
factor(X23.CS)=0	9.95	1	0	1	0.9853	0.9571	1.0000
factor(X23.CS)=1	5.2	12	0	1	1.0000	1.0000	1.0000
factor(X23.CS)=1	5.33	11	0	1	1.0000	1.0000	1.0000
factor(X23.CS)=1	5.36	10	0	1	1.0000	1.0000	1.0000
factor(X23.CS)=1	5.38	9	0	1	1.0000	1.0000	1.0000
factor(X23.CS)=1	6.4	8	0	1	1.0000	1.0000	1.0000
factor(X23.CS)=1	6.79	7	0	1	1.0000	1.0000	1.0000
factor(X23.CS)=1	7.12	6	0	1	1.0000	1.0000	1.0000
factor(X23.CS)=1	7.36	5	0	2	1.0000	1.0000	1.0000
factor(X23.CS)=1	7.46	3	0	1	1.0000	1.0000	1.0000
factor(X23.CS)=1	8.1	2	0	1	1.0000	1.0000	1.0000
factor(X23.CS)=1	8.36	1	0	1	1.0000	1.0000	1.0000
