# Supplementary material for: Optimal minimal residual disease threshold in pediatric acute myeloid leukemia: A retrospective cohort study based on the TARGET database
Source: PLoS Med. 2026 May 8;23(5):e1005088. doi: 10.1371/journal.pmed.1005088 (PMC13155632; doi:10.1371/journal.pmed.1005088)
Supplement: S1 Code — (ZIP) [file pmed.1005088.s002.zip › S2 code/PROJ8_1_tbl/PROJ8_1_tbl.R]

R.Version4RUN<-343;
R.LibLocation <- "C:/Users/qiukunyin/AppData/Roaming/EmpowerRCH/R343/library"
#***************** Regarding ALL Following R Functions ********************
#***** COPYRIGHT (c) 2010 X&Y Solutions, ALL RIGHT RESERVED ***************
#******************* www.EmpowerStats.com *********************************
#**************************************************************************
Sys.setlocale("LC_TIME", "C")
library(doBy,lib.loc=R.LibLocation)
library(plotrix,lib.loc=R.LibLocation)
library(stringi,lib.loc=R.LibLocation)
library(stringr,lib.loc=R.LibLocation)
library(survival,lib.loc=R.LibLocation)
library(rms,lib.loc=R.LibLocation)
library(nnet,lib.loc=R.LibLocation)
library(car,lib.loc=R.LibLocation)
library(mgcv,lib.loc=R.LibLocation)
pdfwd<-6; pdfht<-6
setwd("F:/EmpowerRCH/Analysis/PROJ8_1_tbl")
load("F:/EmpowerRCH/Analysis/MRDnew.Rdata")
if (length(which(ls()=="EmpowerStatsR"))==0) EmpowerStatsR<-get(ls()[1])
names(EmpowerStatsR)<-toupper(names(EmpowerStatsR))
#--#

vname<-c("_N_","_STAT_","_TOTAL_","X1","X2","X2.1","X2.2")
vlabel<-c("Ñù±¾Á¿(%)","Í³¼ÆÁ¿","ºÏ¼Æ","TARGET USI","Gender","  Male","  Female")
vname<-c(vname,"X3","X3.1","X3.2","X4","X4.1","X4.2","X4.3","X4.4")
vlabel<-c(vlabel,"Age group","  £¼10","  ¡Ý10","Chemotherapy Protocol","  AAML1031","  AAML0531","  AAML03P1","  CCG-2961")
vname<-c(vname,"X5","X5.1","X5.2","X5.3")
vlabel<-c(vlabel,"Risk group","  Low risk","  Standard risk","  High risk")
vname<-c(vname,"X6","X7","X7.0","X7.1","X8","X9")
vlabel<-c(vlabel,"WBC","HL","  No","  YES","BM blast(%)","Peripheral blasts (%)")
vname<-c(vname,"X10","X10.1","X10.2","X10.3","X10.4","X10.5")
vlabel<-c(vlabel,"Karyotype","  MLL","  t(8;21)","  inv(16)","  Normal","  Other")
vname<-c(vname,"X11","X11.0","X11.1")
vlabel<-c(vlabel,"FLT3-ITD Status","  FLT3-ITD-wt","  FLT3-ITD-mt")
vname<-c(vname,"X12","X12.0","X12.1","X13","X13.0","X13.1")
vlabel<-c(vlabel,"NPM1 Status","  NPM1-wt","  NPM1-mt","CEBPA Status","  CEBPA-wt","  CEBPA-mt")
vname<-c(vname,"X14","X14.0","X14.1","X15","X15.0","X15.1")
vlabel<-c(vlabel,"WT1 Status","  WT1-wt","  WT1-mt","NUP214","  Negative","  Positive")
vname<-c(vname,"X16","X16.0","X16.1","X17","X17.1","X17.2","X17.3","X17.4","X17.5","X17.6","X17.7")
vlabel<-c(vlabel,"NUP98","  Negative","  Positive","FAB Category","  M0","  M1","  M2","  M4","  M5","  M6","  M7")
vname<-c(vname,"X18","X18.1","X18.2","X18.3","X19","X19.0","X19.1")
vlabel<-c(vlabel,"CNS disease","  CNS1","  CNS2","  CNS3","Chloroma","  No","  Yes")
vname<-c(vname,"X20","X20.0","X20.1","X20.2")
vlabel<-c(vlabel,"CR status at end of course 1","  CR","  Not in CR","  Death")
vname<-c(vname,"X21","X21.0","X21.1","X21.2")
vlabel<-c(vlabel,"CR status at end of course 2","  CR","  Not in CR","  Death")
vname<-c(vname,"X22","X22.0","X22.1")
vlabel<-c(vlabel,"MRD at end of course 1","  Negative","  Positive")
vname<-c(vname,"X23","X24","X24.0","X24.1")
vlabel<-c(vlabel,"MRD % at end of course 1","MRD at end of course 2","  Negative","  Positive")
vname<-c(vname,"X25","X26","X26.0","X26.1")
vlabel<-c(vlabel,"MRD % at end of course 2","SCT in 1st CR","  No","  Yes")
vname<-c(vname,"X27","X27.0","X27.1","X28")
vlabel<-c(vlabel,"First Event","  No","  Yes","EFS(years)")
vname<-c(vname,"X29","X29.0","X29.1","X30")
vlabel<-c(vlabel,"Vital Status","  Alive","  Death","D33 BM")
vname<-c(vname,"X31","X31.0","X31.1","X32","X32.0","X32.1")
vlabel<-c(vlabel,"D33 MRD","  £¼0.01%","  ¡Ý0.01%","Relapse","  No","  Yes")
vname<-c(vname,"X33","X33.0","X33.1")
vlabel<-c(vlabel,"Relapse date","  NO-GO","  GO")
slt.vname<-c()

library(pROC,lib.loc=R.LibLocation)
library(plyr,lib.loc=R.LibLocation)
library(survival,lib.loc=R.LibLocation)
library(survivalROC,lib.loc=R.LibLocation)
library(rms,lib.loc=R.LibLocation)
library(pec,lib.loc=R.LibLocation)
library(Hmisc,lib.loc=R.LibLocation)
library(MASS,lib.loc=R.LibLocation)
library(mfp,lib.loc=R.LibLocation)
library(timeROC,lib.loc=R.LibLocation)
library(gbm,lib.loc=R.LibLocation)
 
ofname<-"PROJ8_1_tbl"; 
WD<-EmpowerStatsR; wd.subset=""; 
svy.DSN.YN <- FALSE; 
weights<-1;weights.var <- NA; 
WD<-cbind(WD,weights); WD<-WD[!is.na(weights),]; 
title<-"Ô¤²âÄ£ÐÍÓëROC·ÖÎö"; 
attach(WD) 
subjvname<-NA; 
xv<-cbind(X23); 
xvname<-c('X23'); 
xvar<-c('X23'); 
xlv<-c(0); 
sxf<-NA; 
svname<-NA; sv<-NA; slv<-NA; 
av<-NA; avname<-NA; avlbl<-NA; nadj<-0; alv<-NA; 
timev<-X28;timevname<-"X28"; 
bv<-NA; bvar<-NA; 
colv<-X27;colvname<-"X27"; 
v.start<-NA; vname.start<-NA; 
v.stop<-NA; vname.stop<-NA; 
par1<-100;dec<-4;parm<-c(NA, NA, NA, 2, 0); 
if (!exists("pdfwd")) pdfwd<-6; 
if (!exists("pdfht")) pdfht<-6; 
##R package## pROC plyr survival survivalROC rms pec Hmisc MASS mfp timeROC gbm ##R package##;
pvformat<-function(p,dec) {
  pp <- sprintf(paste("%.",dec,"f",sep=""),as.numeric(p))
  if (is.matrix(p)) {pp<-matrix(pp, nrow=nrow(p)); colnames(pp)<-colnames(p);rownames(pp)<-rownames(p);}
  lw <- paste("<",substr("0.00000000000",1,dec+1),"1",sep="");
  pp[as.numeric(p)<(1/10^dec)]<-lw
  return(pp)
}
numfmt<-function(p,dec) {
  if (is.list(p)) p<-as.matrix(p)
  pp <- sprintf(paste("%.",dec,"f",sep=""),as.numeric(p))
  if (is.matrix(p)) {pp<-matrix(pp, nrow=nrow(p));colnames(pp)<-colnames(p);rownames(pp)<-rownames(p);}
  pp[as.numeric(p)>10000000]<- "inf."
  pp[is.na(p) | gsub(" ","",p)==""]<- ""
  pp[p=="-Inf"]<-"-Inf"
  pp[p=="Inf"]<-"Inf"
  return(pp)
}
trim <- function (x) gsub("^\\s+|\\s+$", "", x)
vifSelect<-function(dfr, t=5, fix=4){
  if(!class(dfr)=="data.frame") dfr<-data.frame(dfr)
  vnames<-names(dfr); nvar<-length(vnames); 
  if (!is.na(fix)) {v4slt<-(1:nvar)[-fix];} else {v4slt<-(1:nvar);} 
  vifmat<-matrix(NA,nrow=nvar,ncol=1)
  vifmax<-100; v.rm<-0; k<-1
  while (vifmax>=t) {
    vnum <-(0:nvar)[-match(v.rm,(0:nvar))]
    for (v in vnum) {
      fml <- paste(vnames[v],"~",paste(vnames[vnum[vnum!=v]],collapse="+"))
      lm.mdl<-summary(lm(formula(fml),data=dfr));
      print(fml);print(lm.mdl)
      vifmat[v,k]<-round(1/(1-lm.mdl$r.squared),1)
    } 
    vifmax<-max(as.numeric(vifmat[v4slt,k]),na.rm=TRUE)
    if (vifmax<t) break
    v.rm<-c(v.rm,v4slt[which(as.numeric(vifmat[v4slt,k])==vifmax)[1]])
    k<-k+1; vifmat<-cbind(vifmat,NA); 
  }
  slt.vv<-!is.na(vifmat[v4slt,k])
  vif.Rm<-vnames[is.na(vifmat[,k])]
  vifmat <- rbind(c(" ",paste("Step",(1:k))),cbind(vnames,vifmat))
  return(list(slt.vv,vif.Rm,vifmat))
}
splitSample<-function(df,by=NA,p=0.75) {
  tmpn<-nrow(df); tmpdf<-data.frame(tmpID_=(1:tmpn),df); set.seed(123456);
  if (is.na(by[1])) {
    tmp<-data.frame(df,splitGROUP_=(runif(tmpn,0,1)>p)*1);
  } else {
    sp<-split(tmpdf, as.list(tmpdf[,by]))
    sp<-lapply(sp,function(x) data.frame(x,splitGROUP_=(runif(nrow(x),0,1)>p)*1))
    tmp<-do.call(rbind,sp)
    tmp<-tmp[with(tmp, order(tmpID_)), ]; rownames(tmp)<-rownames(df); tmp<-tmp[,-1]
  }
  return(tmp)
}
roc2xls<-function(roc, ofxls) {
  ww<-cbind(roc$cut.values,roc$TP,1-roc$FP)
  cname<-c("Cut.value",paste("Sens.(",colnames(roc$TP),")",sep=""), paste("Spec.(",colnames(roc$FP),")",sep=""))
  colnames(ww)<-cname
  write.table(ww,file=ofxls,col.names=TRUE,row.names=FALSE,sep="\t")
  return(ww)
}
diagrocx1<-function(time,status,p,x,predtt,xb,pngfname) {
  iid.yn <- (length(time)<2000); 
  tt.roc<-timeROC(T=time,delta=status,marker=x,cause=1,weighting="marginal",times=predtt,iid=iid.yn)
  png(paste(pngfname,"_auc.png",sep=""))
  plotAUCcurve(tt.roc, FP = 1, add = FALSE, conf.int = FALSE, conf.band = TRUE, col = "black")
  dev.off()
  pdf(paste(pngfname,"_auc.pdf",sep=""),width=pdfwd, height=pdfht, family="Helvetica");
  plotAUCcurve(tt.roc, FP = 1, add = FALSE, conf.int = FALSE, conf.band = TRUE, col = "black")
  dev.off()
  tt.roc$cut.values <- c(-Inf, sort(unique(x)))
  ofxls<-paste(pngfname,"_roc.xls",sep="")
  a.tss<-roc2xls(tt.roc, ofxls)
  tmp.TFP <- 1+tt.roc$TP-tt.roc$FP
  best.cut.r <- apply(tmp.TFP, 2, function(z) return(ifelse(is.na(sum(z)),NA,which.max(z))))
  best.cut.xval <- tt.roc$cut.values[best.cut.r]
  best.cut.sens <- tt.roc$TP[cbind(best.cut.r,1:length(best.cut.r))]
  best.cut.spec <- (1-tt.roc$FP)[cbind(best.cut.r,1:length(best.cut.r))]
  b.tss<-cbind(tt.roc$times, best.cut.xval, round(best.cut.sens,3), round(best.cut.spec,3), tt.roc$Stats)
  b.tss<-cbind(b.tss, round(tt.roc$CumulativeIncidence,3), round(tt.roc$survProb,4), round(tt.roc$AUC,3))
  colnames(b.tss)<-c("Time", "Best.cut.X", "Best.cut.sens", "Best.cut.spec", "Cases", "N.survivor", "N.censored", "Cum.incidence", "Surv.prob", "AUC")
  ntp <- length(predtt)
  png(paste(pngfname,"_roc.png",sep=""))
  plot(tt.roc$FP[,ntp], tt.roc$TP[,ntp], type="l", xlim=c(0,1), ylim=c(0,1), 
   ylab="Sensitivity", xlab="1 - Specificity",
   main=paste(xb, "\n Time = ", predtt[ntp], ", AUC = ",round(tt.roc$AUC[ntp],2)))
  dev.off()
  pdf(paste(pngfname,"_roc.pdf",sep=""),width=pdfwd, height=pdfht, family="Helvetica");
  plot(tt.roc$FP[,ntp], tt.roc$TP[,ntp], type="l", xlim=c(0,1), ylim=c(0,1), 
   ylab="Sensitivity", xlab="1 - Specificity",
   main=paste(xb, "\n Time = ", predtt[ntp], ", AUC = ",round(tt.roc$AUC[ntp],2)))
  dev.off()
  ts.roc<-list(cut.values=tt.roc$cut.values, TP=tt.roc$TP[,ntp], FP=tt.roc$FP[,ntp], predict.time=predtt[ntp], Survival=tt.roc$survProb[ntp], AUC=tt.roc$AUC[ntp])
  if (!is.null(p)) {
    png(paste(pngfname,"_cal.png",sep="")); 
    calibrate.plot(status,p,shade.col="lightyellow",xlab="Predicted risk", ylab="Observed risk", main=paste("Calibration curve\n",xb), df=4)
    dev.off()
    pdf(paste(pngfname,"_cal.pdf",sep=""),width=pdfwd, height=pdfht, family="Helvetica");  
    calibrate.plot(status,p,shade.col="lightyellow",xlab="Predicted risk", ylab="Observed risk", main=paste("Calibration curve\n",xb), df=4)
    dev.off()
    xlsfname<-paste(pngfname,"_cal.xls",sep="")
    write.table(cbind(time,status,p,x),file=xlsfname,row.names=FALSE,col.names=TRUE,sep="\t",append=FALSE,quote=FALSE)
  }
  return(list(cbind(xb,b.tss),ts.roc))
}
rocplot2<-function(x,xb,mainb) {
 x<-x[!is.na(x)]
 if (sum(!is.na(x))<1) return() 
 n=length(x); xlm<-c(0,1); ccol<-(1:n)
 x1 <- x[[1]]$FP; y1<-x[[1]]$TP; auc<-x[[1]]$AUC
 if (n==1) {mb<-paste(xb[1],"\nAUC =", round(auc,3));
 } else {mb<-mainb;}
 plot(x1, y1, xlim=xlm, ylim=xlm,
 xlab="1 - Specificity", ylab="Sensitivity",
 asp=0.9, mar=c(4, 4, 2, 2)+.1, mgp=c(2.5, 1, 0),
 col=1, lty=1, lwd=2, type="l", main=mb);
 abline(a=0,b=1,col="darkgrey",lty=1,lwd=1);
 if (n>1) {
   for (k in (2:n)) {
     auc<-c(auc,x[[k]]$AUC)
     par(new=TRUE)
     xk <- x[[k]]$FP; yk<-x[[k]]$TP
     plot(xk, yk, xlim=xlm, ylim=xlm, xlab="", ylab="",
     asp=0.9, mar=c(4, 4, 2, 2)+.1, mgp=c(2.5, 1, 0),
     col=k, lty=1, lwd=2, type="l", main="");
   }
   mlen<-min(max(nchar(xb)),15); 
   mspace<-paste(rep(" ",mlen),collapse="")
   xb1<-substr(paste(xb,mspace),1,mlen)
   tauc<-paste(xb1,pvformat(auc,3),sep=": ")
   ord<-order(auc,decreasing=TRUE)
   tauc<-tauc[ord]; clr<-(1:n)[ord]
   legend(0.6,0.4,tauc,title="AUC",col=clr,lty=1,lwd=1,bty="n")
 }
}
mdl2HRratio<-function(mdlobj) {
  tmps <- summary(mdlobj)$coefficients
  tmp<-rownames(tmps)
  #tmi <- startsWith(tmp,"I(")
  #tmp[tmi]<-substr(tmp[tmi],3,nchar(tmp[tmi])-1)
  #tm1<-endsWith(tmp,"^1")
  #tmp[tm1]<-substr(tmp[tm1],1,nchar(tmp[tm1])-2)
  #tm2 <- startsWith(tmp,"(") & endsWith(tmp,")")
  #tmp[tm2] <- substr(tmp[tm2],2,nchar(tmp[tm2])-1)
  if (length(tmps)>0) {
    tmpc <- numfmt(exp(cbind(tmps[,1],tmps[,1]-1.96*tmps[,3],tmps[,1]+1.96*tmps[,3])),dec)
    tmpor<- cbind(numfmt(tmps[,1],dec),numfmt(tmps[,3],dec),tmpc,pvformat(tmps[,5],4))
    tmpor<- rbind(c("coeff.","se.","HR","Low 95%CI","High 95%CI", "P value"),tmpor)
    tmpor<- cbind(c(" ",tmp),tmpor)
    t1<- apply(tmpor,1,function(z) paste(z,collapse="</td><td>"))
    ww<-c("<table border=3>",paste("<tr><td>",t1,"</td></tr>",collapse=""),"</table>")
  } else {ww<-"NULL";}
  return(ww)
}
mat2htmltable<-function(mat, rc.name=0, dec.fmt=0) {
  if (dec.fmt==1) mat<-numfmt(mat,dec)
  if (rc.name==1) mat<-rbind(c(" ",colnames(mat)),cbind(rownames(mat),mat))
  t1<- apply(mat,1,function(z) paste(z,collapse="</td><td>"))
  t2<- paste("<tr><td>",t1,"</td></tr>")
  return(paste(t2,collapse=" "))
}
cox2formula<-function(coe) {
 tme<-""
 if (!is.null(coe)) {
  tmp<-rownames(coe)[!is.na(coe[,1])];  
  tmf <- startsWith(tmp,"factor(")
  tmp[tmf]<-gsub(")","=",tmp[tmf])
  tmp[tmf]<-paste(substr(tmp[tmf],7,999),")",sep="")
  tmp<-paste("*",tmp,sep="")
  tme<-gsub(" ","",numfmt(coe[!is.na(coe[,1]),1],5)); 
  tme[as.numeric(tme)>0]<-paste("+",tme[as.numeric(tme)>0],sep="")
  tme<-paste(tme,tmp,sep="",collapse=" ")
  if (substr(tme,1,1)=="+") tme<-substr(tme,2,999);
 } 
 return(tme)
}
cphstats<-function(cphobj) {
  t<-cphobj$stats
  o<-c(round(t["Obs"],0),round(t["Events"],0),round(t["Model L.R."],2),round(t["d.f."],0))
  o<-c(o,pvformat(t["P"],4),round(t[c("Score","Score P","R2","g","gr")],4))
  o<-rbind(c("Obs","Events","Model L.R.","d.f.","P.value","Score","Score P","R2","g","gr"),o)
  return(o)
}
mfp2cphformula <- function(m.mfp, fml00) {
  vlss <- unlist(strsplit(gsub(" ","",paste(m.mfp$formula[[3]])),"\\+"))
  if (length(vlss)==2 & vlss[1]=="factor") vlss = gsub(" ","", paste(vlss[1],"(",vlss[2],")",collapse="")) 
  vlst = NULL
  i = 0
  while (i < length(vlss)) {
    i = i + 1
    tmp = vlss[i]
    while (nchar(gsub("\\(","",tmp)) != nchar(gsub("\\)","",tmp))) {
      i = i + 1
      if (i <= length(vlss)) tmp = paste(tmp, vlss[i], sep = "+");
    }
    vlst = c(vlst, tmp)
  }
  vlst <- vlst[vlst>""]
  v.i <- (!startsWith(vlst, "factor(") & endsWith(vlst, ")"))
  n.new <- sum(v.i)
  x.newname <- NULL
  x.new <- NULL
  v.new <- NULL
  if (n.new>0) {
    v.new <- vlst[v.i]
    x.new <- matrix(NA,nrow=nrow(WD0),ncol=n.new)
    x.newname <- paste("V.new",1:n.new,sep="")
    colnames(x.new) <- x.newname
    for (s in (1:n.new)) x.new[,s] <- with(WD0,eval(parse(text=v.new[s])))
  }
  vlst <- vlst[!v.i]
  v.f <- startsWith(vlst, "factor(")
  vlst[v.f] <- substr(vlst[v.f],8,nchar(vlst[v.f])-1)
  v.lvl <- xlv[match(vlst,xvname)]
  if (sum(!is.na(v.lvl))>0) vlst[v.lvl>2] <- paste("scored(",vlst[v.lvl>2],")",sep="")
  f.cph <- paste(fml00,paste(c(vlst, x.newname), collapse=" + "), collapse=" ")
  nv.fml <- paste(x.newname, v.new, sep=" = ")
  return(list(f.cph, nv.fml, x.new, x.newname))
}
plotnomogram <- function(tmp.nom) {
   tmp.nom.x<-tmp.nom[length(tmp.nom)][[1]]$x
   x.mid<-(max(tmp.nom.x)+min(tmp.nom.x))/2
   x.mid.dis<-abs(tmp.nom.x-x.mid)
   x.setblank<-(1:length(tmp.nom.x))[-c(1,which(x.mid.dis==min(x.mid.dis)),length(tmp.nom.x))]
   tmp.nom[length(tmp.nom)][[1]]$fat[x.setblank]<-""
   lbl.nchar<-max(nchar(c(names(tmp.nom),"linear.predictor")))
   lblfac<-0.2
   if (lbl.nchar>20) lblfac<-0.3
   if (lbl.nchar>30) lblfac<-0.4
   plot(tmp.nom,xfrac=lblfac); 
}
vlabelN<-(substr(vlabel,1,1)==" ");
vlabelZ<-vlabel[vlabelN];vlabelV<-vlabel[!vlabelN]
vnameV<-vname[!vlabelN];vnameZ<-vname[vlabelN]
w0<-"";
sink(paste(ofname,".lst",sep=""))
if (length(xvname)>1) {
 print("Check collinearity: Variance inflation factor (VIF) stepwise selection")
 vifChk<-vifSelect(xv,t=5,fix=NA)
 xvname<-xvname[vifChk[[1]]];
 xv<-xv[,vifChk[[1]]]
 xlv<-xlv[vifChk[[1]]]
 w0<-c(w0,"Collinearity VIF selection:")
 w0<-c(w0,"</br></br><table border=3>", mat2htmltable(vifChk[[3]]), "</table>")
 w0<-c(w0,"</br>Variables removed: ", paste(vifChk[[2]],collapse=" "))
 w0<-c(w0,"</br>Variables selected:", paste(xvname,collapse=" "))
}
nx<-length(xvname)
xb<-vlabelV[match(xvname,vnameV)]; xb[is.na(xb)]<-xvname[is.na(xb)];
if (is.numeric(parm[2])) {bt.mdl<-parm[2];} else {bt.mdl<-0;}
if (is.na(bt.mdl)) bt.mdl<-0
nobs<-length(colv)
if (is.na(parm[2])) {bt.smooth<-FALSE; bt.times<-100;
} else {bt.smooth<-(parm[2]>0);bt.times<-parm[2];}

if (!is.na(bvar)) {
  bvb<-vlabelV[match(bvar,vnameV)]; if (is.na(bvb)) bvb<-bvar; 
  bv.lv<-levels(factor(bv)); 
  bv.lb<-trim(vlabelZ[match(paste(bvar,bv.lv,sep="."),vnameZ)])
  bv.lb[is.na(bv.lb)]<- trim(bv.lv[is.na(bv.lb)])
  bv.lb<-paste(bvb,"=",bv.lb)
  bv.lk<-paste("_",bv.lv)
  nbg<-length(bv.lv); 
} else {
  bv<-1; bv.lv<-1; bv.lk<-"";bv.lb<-"";
  nbg<-1; bvb<-"ALL"; bvar<-"TOTAL_";
}
nx=ncol(xv); xb<-vlabelV[match(xvname,vnameV)]; xb[is.na(xb)]<-xvname[is.na(xb)];
colv.lv<-sort(levels(factor(colv)))
yb<-vlabelV[match(colvname,vnameV)]; if (is.na(yb)) yb<-colvname; 
ylb<-c("0","1")
if (length(colv.lv)==2 & colv.lv[1]==0 & colv.lv[2]==1) {
  yv<-colv; 
} else { 
  if (length(colv.lv)<=3) {
    yv<-(colv==colv.lv[length(colv.lv)])*1; yv[is.na(colv)]<-NA;
    ylb<-c("0",paste(colvname,"=",colv.lv[length(colv.lv)],sep=""))
  } else {par1==0;}
}
tmp.Y<-yv;
time.depx<-1
if (!is.na(timevname) & is.na(vname.start)) {
  time.depx<-0;vname.start<-'v.start'; v.start<-rep(0,length(timev));
}
predtt<-unique(quantile(timev[yv==1],probs=seq(0.2,0.8,0.1),na.rm=TRUE))
predtime <- quantile(timev[yv==1],probs=0.75,na.rm=TRUE)
tmp.roc<-c("Test","Cut.value","Sensitivity","Specificity","Predict.time","Survival","AUC")
nn.build<-100; splitVNAME="";
if (!is.na(par1)) {
  if (is.numeric(par1)) {nn.build<-par1;}
  else {
    t<-strsplit(par1,"=")[[1]]
    splitVNAME<-trimws(toupper(t[1]))
    splitVAL<-trimws(t[length(t)])
    nn.build<-sum(WD[,splitVNAME]==splitVAL)/nrow(WD)*100
    splitv<-WD[,splitVNAME]
  }
}
wd.rname<-rownames(WD); rm(WD); WD<-cbind(bv,tmp.Y,yv,timev,v.start,xv)
colnames(WD)<-c(bvar,"tmp.Y",colvname,timevname,vname.start,xvname)
rownames(WD)<-wd.rname
compt<-(apply(is.na(WD),1,sum)==0 & timev>v.start)
WD<-WD[compt,]
if (nn.build<100 & nn.build>0) {
  if (splitVNAME=="") {
    WD<-splitSample(WD,by=c(bvar,colvname),p=nn.build/100)
    WD[WD$splitGROUP_==1,2]<-NA
    splitGROUP_<-WD$splitGROUP_[match(rownames(EmpowerStatsR), rownames(WD))]
    EmpowerStatsR<-cbind(EmpowerStatsR,splitGROUP_)
    write.table(EmpowerStatsR,file=paste(ofname,"_workdata.xls",sep=""), col.names=TRUE, row.names=FALSE, sep="\t")
  } else {
    splitv<-splitv[compt]
    WD[(splitv!=splitVAL),2]<-NA
  }
}
rm(bv,yv,tmp.Y,timev,v.start,xv)
    
xv1<-xvname
xv1[xlv!=0]<-paste("factor(",xv1[xlv!=0],")",sep="")
xv2<-xv1
xv2[xlv==0]<-paste("fp(",xv2[xlv==0],")",sep="")
fml0<-paste("Surv(v.start,",timevname,", tmp.Y)~",sep="")
fml<-paste(fml0,paste(xv1,collapse="+"),sep="") 
if (time.depx==0) fml00<-paste("Surv(",timevname,", tmp.Y)~",sep="")

xv1.1<-xvname
xv1.1[xlv>2]<-paste("scored(",xv1.1[xlv>2],")",sep="")
fml.1<-paste(fml0,paste(xv1.1,collapse="+"),sep="") 

tmp.roc<-c("Model", "Time", "Best.cut.X", "Best.cut.sens", "Best.cut.spec", "Cases", "N.survivor", "N.censored", "Cum.incidence", "Surv.prob", "AUC")
tmp.ro0<-tmp.roc

pngfp<-paste(ofname,"mfp",sep="_")
pngf0<-paste(ofname,"full",sep="_")
pngfs<-paste(ofname,"step",sep="_")
pngf0b<-paste(ofname,"bootstrap_full",sep="_")
pngfsb<-paste(ofname,"bootstrap_step",sep="_")
tmp.m0<-c("mfp","Full","Stepwise","BS full","BS stepwise"); 
bt.cname<-c("beta mean","beta 2.5%","beta 97.5%","HR","95%CI.low","95%CI.upp")
tmp.cidx0<-NULL; tmp.cidx1<-NULL
roc.d<-list(NA,NA,NA,NA,NA); roc.v<-list(NA,NA,NA,NA,NA)
w1<-""
for (k in (1:nbg)) {
  print(bv.lb[k]);
  w0<-c(w0,"</br>",bv.lb[k])
  pngfpk<-paste(pngfp,bv.lk[k],sep="")
  pngf0k<-paste(pngf0,bv.lk[k],sep="")
  pngfsk<-paste(pngfs,bv.lk[k],sep="")
  pngf0bk<-paste(pngf0b,bv.lk[k],sep="")
  pngfsbk<-paste(pngfsb,bv.lk[k],sep="")
  tmp.xb<-tmp.m0; tmp.xb0<-tmp.m0;
  if (nn.build<100) {
   pngfpk<-paste(pngfp,bv.lk[k],"_V",sep="")
   pngf0k<-paste(pngf0,bv.lk[k],"_V",sep="")
   pngfsk<-paste(pngfs,bv.lk[k],"_V",sep="")
   pngf0bk<-paste(pngf0b,bv.lk[k],"_V",sep="")
   pngfsbk<-paste(pngfsb,bv.lk[k],"_V",sep="")
   pngfpk0<-paste(pngfp,bv.lk[k],"_D",sep="")
   pngf0k0<-paste(pngf0,bv.lk[k],"_D",sep="")
   pngfsk0<-paste(pngfs,bv.lk[k],"_D",sep="")
   pngf0bk0<-paste(pngf0b,bv.lk[k],"_D",sep="")
   pngfsbk0<-paste(pngfsb,bv.lk[k],"_D",sep="")
   tmp.xb0<-paste(tmp.m0, "D set")
   tmp.xb<-paste(tmp.m0, "V set")
  }
  if (nbg>1) {
    tmp.xb0<-paste(tmp.xb0," (", bv.lb[k],")",sep="")
    tmp.xb<-paste(tmp.xb," (",bv.lb[k],")",sep="")
  }
  WD0<-as.data.frame(WD[WD[,1]==bv.lv[k],]);
  roc.r<-(1:nrow(WD0)); if (nn.build<100) roc.r<-roc.r[is.na(WD0[,2])];  
  y.1<-WD0[roc.r,3]; tv.1<-WD0[roc.r,4]; ent.1<-WD0[roc.r,5]; 
  if (nn.build<100) {y.0<-WD0[-roc.r,3]; tv.0<-WD0[-roc.r,4]; ent.0<-WD0[-roc.r,5]; }

  singleChk <- apply(cbind(WD0[,xvname]),2,function(x) return(max(x)-min(x)!=0))
  fmlx<-paste(fml0,paste(xv1[singleChk],collapse="+"),sep="") 
  fml.1x<-paste(fml0,paste(xv1.1[singleChk],collapse="+"),sep="") 
  
  if (length(levels(factor(WD0[,2])))<=2) {
     if (nn.build<100) tmpy0<-Surv(WD0[-roc.r,4],WD0[-roc.r,3])
     tmpy1<-Surv(WD0[roc.r,4],WD0[roc.r,3])
     if (sum(singleChk & xlv==0)>0 & time.depx==0) {
       fmlp<-paste(fml00,paste(xv2[singleChk],collapse="+"),sep="") 
       tmp.mfp<-mfp(formula(fmlp),family=cox,select=0.25,data=WD0)
       ssp<-summary(tmp.mfp) 
       mfp.fml<-cox2formula(ssp$coefficients)
       w0<-c(w0,"</br>Model 0: Multiple Fractional Polynomial model from observed data</br>",mfp.fml)
       if (mfp.fml>"") {
         w0<-c(w0,"</br></br>", mdl2HRratio(tmp.mfp))
         w0<-c(w0,"</br>",paste(paste(names(ssp$rsq),"=",numfmt(ssp$rsq,4)),collapse=", "))
         w0<-c(w0,paste(", Log likelihood",numfmt(ssp$loglik[2],4)))
         mfp.stat<-rbind(c(names(tmp.mfp$concordance),names(ssp$concordance)),round(c(tmp.mfp$concordance,ssp$concordance),4))
         w0<-c(w0,"</br><table border=3>",mat2htmltable(mfp.stat),"</table>")
		 mfp.fmlx <- gsub("=","==",mfp.fml)
         tmpx<-eval(parse(text = mfp.fmlx), WD0)
         if (nn.build<100) tmp.cidx0<-rbind(tmp.cidx0,c(1,rcorr.cens(-1*tmpx[-roc.r],tmpy0)))
         tmp.cidx1<-rbind(tmp.cidx1,c(1,rcorr.cens(-1*tmpx[roc.r],tmpy1)))
         x.tmp<-predict(tmp.mfp,newdata=WD0,type="lp");  x.1<-x.tmp[roc.r]; 
         p.tmp <- 1-exp(-1*predict(tmp.mfp,newdata=WD0,type="expected"));  p.1<-p.tmp[roc.r]
         tmp<-diagrocx1(tv.1,y.1,p.1,x.1,predtt,tmp.xb[1],pngfpk)
         tmp.roc<-rbind(tmp.roc,tmp[[1]]); roc.v[1]<-tmp[2]
         if (nn.build<100) {
           x.0<-x.tmp[-roc.r];  p.0<-p.tmp[-roc.r]
           tmp<-diagrocx1(tv.0,y.0,p.0,x.0,predtt,tmp.xb0[1],pngfpk0)
           tmp.ro0<-rbind(tmp.ro0,tmp[[1]]); roc.d[1]<-tmp[2]
         }
         
         tmp <- mfp2cphformula(tmp.mfp,fml00)
         if (!is.null(tmp[[3]])) {WDx <- cbind(WD0, tmp[[3]]);} else {WDx <- WD0;}
         mfp.cph<-try(cph(formula(tmp[[1]]),method="efron",data=WDx,x=TRUE,y=TRUE,surv=TRUE, se.fit=TRUE, singular.ok=TRUE))
         cphOK<-(substr(mfp.cph[1],1,5)!="Error")
         if (cphOK) {
           surv<-Survival(mfp.cph)
           surv.predtime<-function(x) surv(predtime,x)
           mfp.dst<-datadist(WDx[!is.na(WDx[,2]),])
           options(datadist='mfp.dst')
           lpAt <- pretty(min(mfp.cph$linear.predictors):max(mfp.cph$linear.predictors))
           lpAt <- lpAt[lpAt> (min(mfp.cph$linear.predictors)-(lpAt[2]-lpAt[1])/4)]
           mfp.nom<-try(nomogram(mfp.cph,fun=surv.predtime,funlabel=paste("Survival at",timevname,predtime),lp=TRUE,lp.at=lpAt))
           if (substr(mfp.nom[[1]][1],1,5)!="Error") {
             print("Nomogram");print(mfp.nom)
             png(paste(pngfpk,"_nom.png",sep=""),width=960,height=840); plotnomogram(mfp.nom); dev.off()
             pdf(paste(pngfpk,"_nom.pdf",sep=""),width=pdfwd*1.5,height=pdfht*1.5,family="Helvetica");plotnomogram(mfp.nom); dev.off()
           }
         }
         if (!is.null(tmp[[4]])) w0<-c(w0,"</br>Create new variables for Nomogram: </br>", paste(tmp[[2]],collapse="</br>"),"</br>")
       } else {
         w0<-c(w0,"</br>Null model</br>")
       }
     }
      
      tmp.cox<-coxph(formula(fmlx),method="efron",data=WD0)
      tmp.cph<-try(cph(formula(fml.1x),method="efron",data=WD0,x=TRUE,y=TRUE,surv=TRUE, se.fit=TRUE, singular.ok=TRUE))
      ss<-summary(tmp.cox)  
      print("Model 1: full model using observed data");print(ss);
      cphOK<-(substr(tmp.cph[1],1,5)!="Error")
      if (cphOK) {
        surv<-Survival(tmp.cph)
        surv.predtime<-function(x) surv(predtime,x)
        tmp.dst<-datadist(WD0[!is.na(WD0[,2]),])
        options(datadist='tmp.dst')
        lpAt <- pretty(min(tmp.cph$linear.predictors):max(tmp.cph$linear.predictors))
        lpAt <- lpAt[lpAt> (min(tmp.cph$linear.predictors)-(lpAt[2]-lpAt[1])/4)]
        tmp.nom<-try(nomogram(tmp.cph,fun=surv.predtime,funlabel=paste("Survival at",timevname,predtime),lp=TRUE,lp.at=lpAt))
        if (substr(tmp.nom[[1]],1,5)!="Error") {
          print("Nomogram");print(tmp.nom)
          png(paste(pngf0k,"_nom.png",sep=""),width=960,height=840); plotnomogram(tmp.nom); dev.off()
          pdf(paste(pngf0k,"_nom.pdf",sep=""),width=pdfwd*1.5,height=pdfht*1.5,family="Helvetica");plotnomogram(tmp.nom); dev.off()
        }
      }
      full.fml<-cox2formula(ss$coefficients)  
      w0<-c(w0,"</br>Model 1: Full model from observed data</br>",full.fml)
      w0<-c(w0,"</br></br>", mdl2HRratio(tmp.cox))
      w0<-c(w0,"</br>",paste(paste(names(ss$rsq),"=",numfmt(ss$rsq,4)),collapse=", "))
      w0<-c(w0,paste(", Log likelihood",numfmt(ss$loglik[2],4)))
      full.stat<-rbind(c(names(tmp.cox$concordance),names(ss$concordance)),round(c(tmp.cox$concordance,ss$concordance),4))
      w0<-c(w0,"</br><table border=3>",mat2htmltable(full.stat),"</table>")      
      if (cphOK) w0<-c(w0,"</br><table border=3>",mat2htmltable(cphstats(tmp.cph)),"</table>")
      if (time.depx==0) {
	    full.fmlx<-gsub("=","==",full.fml)
        tmpx<-eval(parse(text=full.fmlx),WD0)
        if (nn.build<100) tmp.cidx0<-rbind(tmp.cidx0,c(1,rcorr.cens(-1*tmpx[-roc.r],tmpy0)))
        tmp.cidx1<-rbind(tmp.cidx1,c(1,rcorr.cens(-1*tmpx[roc.r],tmpy1)))
      } 
      x.tmp<-predict(tmp.cox,newdata=WD0);  x.1<-x.tmp[roc.r]; 
      p.tmp<- 1-exp(-1*predict(tmp.cox,newdata=WD0, type="expected"));  p.1<-p.tmp[roc.r]; 
      tmp<-diagrocx1(tv.1,y.1,p.1,x.1,predtt,tmp.xb[2],pngf0k)
      tmp.roc<-rbind(tmp.roc,tmp[[1]]); roc.v[2]<-tmp[2]
      if (nn.build<100) {
        x.0<-x.tmp[-roc.r]; p.0<-p.tmp[-roc.r]; 
        tmp<-diagrocx1(tv.0,y.0,p.0,x.0,predtt,tmp.xb0[2],pngf0k0)
        tmp.ro0<-rbind(tmp.ro0,tmp[[1]]); roc.d[2]<-tmp[2]
      }
      full.coe<-ss$coefficients[,1]
      xx.term<-rownames(ss$coefficients)
      tmp.na<-rep(NA,length(xx.term))

      if (nx>1) {
        tmp.stp<-stepAIC(tmp.cox,direction="both",trace=0);
        w0<-c(w0,"</br></br>Model 2: Stepwise (stepAIC) selected model from observed data</br>")
        if (length(tmp.stp$coefficients)>0) {
          print("Model 2: Stepwise selected model from observed data")
          ss<-summary(tmp.stp); print(ss);
          stp.x<-rownames(ss$coefficients)
          tmp.i<-unlist(gregexpr("\\)",stp.x))
          tmp.i[tmp.i<0]<-99
          fmls<-paste(fml00,paste(xv1.1[match(unique(substr(stp.x,1,tmp.i)),xv1)],collapse="+"))
          tmp.cph<-try(cph(formula(fmls),method="efron",data=WD0,x=TRUE,y=TRUE,surv=TRUE, se.fit=TRUE, singular.ok=TRUE))
          cphOK<-(substr(tmp.cph[1],1,5)!="Error")
          if (cphOK) {
            surv<-Survival(tmp.cph)
            options(datadist='tmp.dst')
            lpAt <- pretty(min(tmp.cph$linear.predictors):max(tmp.cph$linear.predictors))
            lpAt <- lpAt[lpAt> (min(tmp.cph$linear.predictors)-(lpAt[2]-lpAt[1])/4)]
            tmp.nom<-try(nomogram(tmp.cph,fun=surv.predtime,funlabel=paste("Survival at",timevname,predtime),lp=TRUE,lp.at=lpAt))
            if (substr(tmp.nom[[1]],1,5)!="Error") {
              print("Nomogram");print(tmp.nom)
              png(paste(pngfsk,"_nom.png",sep=""),width=960,height=840); plotnomogram(tmp.nom); dev.off()
              pdf(paste(pngfsk,"_nom.pdf",sep=""),width=pdfwd*1.5,height=pdfht*1.5,family="Helvetica");plotnomogram(tmp.nom); dev.off()
            }
          }
          stp.fml<-cox2formula(ss$coefficients)  
          w0<-c(w0,stp.fml)
          w0<-c(w0,"</br></br>", mdl2HRratio(tmp.stp))
          w0<-c(w0,"</br>",paste(paste(names(ss$rsq),"=",numfmt(ss$rsq,4)),collapse=", "))
          w0<-c(w0,paste(", Log likelihood",numfmt(ss$loglik[2],4)))
          stp.stat<-rbind(c(names(tmp.stp$concordance),names(ss$concordance)),round(c(tmp.stp$concordance,ss$concordance),4))
          w0<-c(w0,"</br><table border=3>",mat2htmltable(stp.stat),"</table>")
          if (cphOK) w0<-c(w0,"</br><table border=3>",mat2htmltable(cphstats(tmp.cph)),"</table>")
          if (time.depx==0) {
		    stp.fmlx<-gsub("=","==",stp.fml)
            tmpx<-eval(parse(text=stp.fmlx),WD0);
            if (nn.build<100) tmp.cidx0<-rbind(tmp.cidx0,c(2,rcorr.cens(-1*tmpx[-roc.r],tmpy0)))
            tmp.cidx1<-rbind(tmp.cidx1,c(2,rcorr.cens(-1*tmpx[roc.r],tmpy1)))
          } 
          x.tmp<-predict(tmp.stp,newdata=WD0);  x.1<-x.tmp[roc.r]; 
          p.tmp<- 1-exp(-1*predict(tmp.stp,newdata=WD0,type="expected"));  p.1<-p.tmp[roc.r]; 
          tmp<-diagrocx1(tv.1,y.1,p.1,x.1,predtt,tmp.xb[3],pngfsk)
          tmp.roc<-rbind(tmp.roc,tmp[[1]]); roc.v[3]<-tmp[2]
          if (nn.build<100) {
            x.0<-x.tmp[-roc.r]; p.0<-p.tmp[-roc.r]; 
            tmp<-diagrocx1(tv.0,y.0,p.0,x.0,predtt,tmp.xb0[3],pngfsk0)
            tmp.ro0<-rbind(tmp.ro0,tmp[[1]]); roc.d[3]<-tmp[2]
          }
          stp.est<-tmp.na
          stp.est[match(rownames(ss$coefficients),xx.term)]<-ss$coefficients[,1]
        } else {stp.est<-tmp.na; w0<-c(w0,"</br>NULL");}
      }

      if (bt.mdl>0) {
        wdt<-WD0[!is.na(WD0[,2]),]; nnwd<-nrow(wdt)
        for (s in (1:bt.mdl)) {
         WDi<-wdt[sample(1:nnwd,nnwd,replace=T),]
         tmp.coxi<-coxph(formula(fmlx),method="efron",data=WDi)
         full.coe<-rbind(full.coe,summary(tmp.coxi)$coefficients[,1])
         if (nx>1) {
          tmp.stpi<-stepAIC(tmp.coxi,direction="both",trace=0);
          tmpi<-summary(tmp.stpi)$coefficients
          stp.esti<-tmp.na
          stp.esti[match(rownames(tmpi),xx.term)]<-tmpi[,1]
          stp.est<-rbind(stp.est,stp.esti)
         }
        }
        colnames(full.coe)<-xx.term;
        full.m<-apply(full.coe,2,function(x) mean(x,na.rm=TRUE))
        full.l<-apply(full.coe,2,function(x) quantile(x,probs=0.025, na.rm=TRUE))
        full.u<-apply(full.coe,2,function(x) quantile(x,probs=0.975, na.rm=TRUE))
        full.est<-cbind(full.m,full.l,full.u,exp(full.m),exp(full.l),exp(full.u))
        rownames(full.est)<-xx.term;
        colnames(full.est)<-bt.cname;
        bt.full.fml<-cox2formula(full.est)
		bt.full.fmlx<-gsub("=","==",bt.full.fml)
        x.bt.full<-eval(parse(text=bt.full.fmlx),WD0)
        x.tmp<-x.bt.full;  x.1<-x.tmp[roc.r]; 
        tmp<-diagrocx1(tv.1,y.1,NULL,x.1,predtt,tmp.xb[4],pngf0bk)
        tmp.roc<-rbind(tmp.roc,tmp[[1]]); roc.v[4]<-tmp[2]
        if (nn.build<100) {
          x.0<-x.tmp[-roc.r]; tmp<-diagrocx1(tv.0,y.0,NULL,x.0,predtt,tmp.xb0[4],pngf0bk0)
          tmp.ro0<-rbind(tmp.ro0,tmp[[1]]); roc.d[4]<-tmp[2]
        }
        w0<-c(w0,"</br></br>Model 3: Full model from bootstrap</br>",bt.full.fml)
        w0<-c(w0,"</br></br><table border=3>",mat2htmltable(full.est,rc.name=1,dec.fmt=1),"</table>") 
        xlsfname<-paste(pngf0bk,".xls",sep="")
        write.table(full.coe,file=xlsfname,row.names=FALSE, col.names=TRUE, sep="\t",quote=FALSE)
        tmpx<-eval(parse(text=bt.full.fml),WD0);
        if (nn.build<100) tmp.cidx0<-rbind(tmp.cidx0,c(3,rcorr.cens(-1*x.bt.full[-roc.r],tmpy0)))
        tmp.cidx1<-rbind(tmp.cidx1,c(3,rcorr.cens(-1*tmpx[roc.r],tmpy1)))
        if (nx>1) {
          colnames(stp.est)<-xx.term
          stp.pat<-ifelse(is.na(stp.est),0,1)
          stp.nterm<-apply(stp.pat,1,sum)
          stp.pat1<-apply(stp.pat,1,function(x) paste(x,collapse="-"))
          stp.pat.count<-table(stp.pat1)
          stp.pat.max<-names(which(stp.pat.count==max(stp.pat.count)))
          stp.pat.max.nterm<-stp.nterm[match(stp.pat.max,stp.pat1)]
          stp.slt<-stp.pat.max[which(stp.pat.max.nterm==min(stp.pat.max.nterm))]
          slt.rows<-which(stp.pat1==stp.slt)
          stp.est1<-apply(stp.est[slt.rows,],2,mean)
          if (!is.na(stp.est1[1])) {
            stp.low1<-apply(stp.est[slt.rows,],2,function(x) quantile(x,probs=0.025,na.rm=TRUE))
            stp.upp1<-apply(stp.est[slt.rows,],2,function(x) quantile(x,probs=0.975,na.rm=TRUE))
            stp.est1<-cbind(stp.est1,stp.low1,stp.upp1,exp(stp.est1),exp(stp.low1),exp(stp.upp1))
            rownames(stp.est1)<-xx.term; 
            colnames(stp.est1)<-bt.cname;
            bt.stp.fml<-cox2formula(stp.est1)
			bt.stp.fmlx<-gsub("=","==",bt.stp.fml)
            x.bt.stp<-eval(parse(text=bt.stp.fmlx),WD0)
            x.tmp<-x.bt.stp; x.1<-x.tmp[roc.r]; 
            tmp<-diagrocx1(tv.1,y.1,NULL,x.1,predtt,tmp.xb[5],pngfsbk)
            tmp.roc<-rbind(tmp.roc,tmp[[1]]); roc.v[5]<-tmp[2]
            if (nn.build<100) {
              x.0<-x.tmp[-roc.r]; tmp<-diagrocx1(tv.0,y.0,NULL,x.0,predtt,tmp.xb0[5],pngfsbk0)
              tmp.ro0<-rbind(tmp.ro0,tmp[[1]]); roc.d[5]<-tmp[2]
            }
            stp.est1<-cbind(c("",xx.term),rbind(bt.cname,numfmt(stp.est1,dec)))
            if (nn.build<100) tmp.cidx0<-rbind(tmp.cidx0,c(4,rcorr.cens(-1*x.bt.stp[-roc.r],tmpy0)))
            tmp.cidx1<-rbind(tmp.cidx1,c(4,rcorr.cens(-1*tmpx[roc.r],tmpy1)))
          } else {bt.stp.fml<-"NULL";stp.est1<-c("",xx.term);}
          w0<-c(w0,"</br></br>Model 4: Stepwise most selected model from bootstrap</br>",bt.stp.fml)
          w0<-c(w0,"</br></br>Selected times:", max(stp.pat.count))
          tmpt<-cbind(stp.est1,"",c("Times pick up",apply(stp.pat,2,sum)))
          w0<-c(w0,"</br><table border=3>",mat2htmltable(tmpt),"</table>") 
          xlsfname<-paste(pngfsbk,".xls",sep="")
          write.table(stp.est,file=xlsfname,row.names=FALSE, col.names=TRUE, sep="\t",quote=FALSE)
        }
      }
  }
  rm(WD0)
  if (nbg>1) {ofname1<-paste(ofname,bv.lk[k],sep="");} else {ofname1<-ofname;}
  graphmb <- c("ROC curves", "ROC curves D set", "ROC curves V set","ROC curves full model","ROC curves stepwise model","ROC curves mfp model")
  if (nbg>1) graphmb<-paste(graphmb, " (", bv.lb[k], ")",sep="")
  if (nn.build<100) {
    pngf1<-paste(ofname1,"_D_rocs.png",sep="")
    pngf2<-paste(ofname1,"_V_rocs.png",sep="")
    pngf3<-paste(ofname1,"_full_rocs.png",sep="")
    pngf4<-paste(ofname1,"_step_rocs.png",sep="")
    pngf5<-paste(ofname1,"_mfp_rocs.png",sep="")
    pdff1<-paste(ofname1,"_D_rocs.pdf",sep="")
    pdff2<-paste(ofname1,"_V_rocs.pdf",sep="")
    pdff3<-paste(ofname1,"_full_rocs.pdf",sep="")
    pdff4<-paste(ofname1,"_step_rocs.pdf",sep="")
    pdff5<-paste(ofname1,"_mfp_rocs.pdf",sep="")
    if (!is.na(roc.d[2])) {
     xx<-roc.d[!is.na(roc.d)]; tmp.mm<-tmp.m0[!is.na(roc.d)]
     png(pngf1); rocplot2(xx,tmp.mm,graphmb[2]); dev.off()
     pdf(pdff1,width=pdfwd, height=pdfht,family="Helvetica");
     rocplot2(xx,tmp.mm,graphmb[2]); dev.off()
     w1<-c(w1,paste("<a href=\"",pngf1, "\"><img src=\"",pngf1,"\" width=180 height=180></a>",sep=""))
    }
    if (!is.na(roc.v[2])) {
     xx<-roc.v[!is.na(roc.v)]; tmp.mm<-tmp.m0[!is.na(roc.v)]
     png(pngf2); rocplot2(xx, tmp.mm, graphmb[3]); dev.off()
     pdf(pdff2,width=pdfwd, height=pdfht,family="Helvetica");rocplot2(xx, tmp.mm, graphmb[3]); dev.off()
     w1<-c(w1,paste("<a href=\"",pngf2, "\"><img src=\"",pngf2,"\" width=180 height=180></a>",sep=""))
    }
    if (!is.na(roc.d[2]) & !is.na(roc.v[2])) {
     png(pngf3); rocplot2(list(roc.d[[2]],roc.v[[2]]),c("D set","V set"),graphmb[4]); dev.off()
     pdf(pdff3,width=pdfwd, height=pdfht,family="Helvetica");
     rocplot2(list(roc.d[[2]],roc.v[[2]]),c("D set","V set"),graphmb[4]); dev.off()
     w1<-c(w1,paste("<a href=\"",pngf3, "\"><img src=\"",pngf3,"\" width=180 height=180></a>",sep=""))
    }
    if (!is.na(roc.d[3]) & !is.na(roc.v[3])) {
     png(pngf4); rocplot2(list(roc.d[[3]],roc.v[[3]]),c("D set","V set"),graphmb[5]); dev.off()
     pdf(pdff4,width=pdfwd, height=pdfht,family="Helvetica");
     rocplot2(list(roc.d[[3]],roc.v[[3]]),c("D set","V set"),graphmb[5]); dev.off()
     w1<-c(w1,paste("<a href=\"",pngf4, "\"><img src=\"",pngf4,"\" width=180 height=180></a>",sep=""))
    }
    if (!is.na(roc.d[1]) & !is.na(roc.v[1])) {
     png(pngf5); rocplot2(list(roc.d[[1]],roc.v[[1]]),c("D set","V set"),graphmb[6]); dev.off()
     pdf(pdff5,width=pdfwd, height=pdfht,family="Helvetica");
     rocplot2(list(roc.d[[1]],roc.v[[1]]),c("D set","V set"),graphmb[6]); dev.off()
     w1<-c(w1,paste("<a href=\"",pngf4, "\"><img src=\"",pngf4,"\" width=180 height=180></a>",sep=""))
    }

  } else {
    pngf1<-paste(ofname1,"_rocs.png",sep="")
    pdff1<-paste(ofname1,"_rocs.pdf",sep="")
    if (!is.na(roc.v[1]) & length(roc.v)>1) {
     png(pngf1); rocplot2(roc.v, tmp.m0, graphmb[1]); dev.off()
     pdf(pdff1,width=pdfwd, height=pdfht,family="Helvetica"); rocplot2(roc.v, tmp.m0, graphmb[1]); dev.off()
     w1<-c(w1,paste("<a href=\"",pngf1, "\"><img src=\"",pngf1,"\" width=180 height=180></a>",sep=""))
    }
  }
}

sink()
if (is.matrix(tmp.cidx1)) {
 tmp.cname<-colnames(tmp.cidx1); tmp.cname[1]<-"Model"
 if (nn.build<100) tmp.cidx0<-rbind(tmp.cname,round(tmp.cidx0,dec))
 tmp.cidx1<-rbind(tmp.cname,round(tmp.cidx1,dec))
}
w<-c("<html><head>","<meta http-equiv=\"Content-Type\" content=\"text/html\" charset=\"gb2312\" /></head><body>")
w<-c(w,"<h2>",title,"</h2>")
w<-c(w,"<font color='red'>Please use EmpowerStats ver. 2.2 or 3.0 since R packages updated, results from this version may be inaccurate.</font>")
w<-c(w,"</br>Outcome:", yb)
w<-c(w,"</br>Time:");
if (time.depx==1) {w<-c(w,paste(vname.start,", ",timevname,sep=""),"</br></br>")
} else {w<-c(w, timevname,"</br></br>");}
w<-c(w,w0,"</br>")


if (is.matrix(tmp.roc)) {
 if (nn.build<100) {
   w<-c(w,"</br></br>Ô¤²âÄ£ÐÍROCÇúÏß·ÖÎö¼°×î¼ÑãÐÖµ·ÖÎö(½¨Ä£Êý¾Ý)")
   w<-c(w,"</br><table border=3>",mat2htmltable(tmp.ro0),"</table>")
   w<-c(w,"</br></br>Ô¤²âÄ£ÐÍROCÇúÏß·ÖÎö¼°×î¼ÑãÐÖµ·ÖÎö(ÑéÖ¤Êý¾Ý)")
   w<-c(w,"</br><table border=3>",mat2htmltable(tmp.roc),"</table>")
 } else {
   w<-c(w,"</br></br>Ô¤²âÄ£ÐÍROCÇúÏß·ÖÎö¼°×î¼ÑãÐÖµ·ÖÎö")
   w<-c(w,"</br><table border=3>",mat2htmltable(tmp.roc),"</table>")
 }
} 
if (is.matrix(tmp.cidx0)) {
 if (nn.build<100) {
   w<-c(w,"</br></br>Harrell\'s C index (½¨Ä£Êý¾Ý):")
   w<-c(w,"</br><table border=3>",mat2htmltable(tmp.cidx0),"</table>")
   w<-c(w,"</br></br>Harrell\'s C index (ÑéÖ¤Êý¾Ý):")
   w<-c(w,"</br><table border=3>",mat2htmltable(tmp.cidx1),"</table>")
 } else {
   w<-c(w,"</br></br>Harrell\'s C index:")
   w<-c(w,"</br><table border=3>",mat2htmltable(tmp.cidx1),"</table>")
 }
}
w<-c(w,"</br></br>×î¼ÑãÐÖµÈ¡Ãô¸Ð¶È+ÌØÒì¶È×î´óµÄ·Ö½çÖµ¡£¸÷·Ö½çµã¶ÔÓ¦µÄÃô¸Ð¶ÈÌØÒì±£´æÔÚROCÊä³öÎÄ¼þ£¨.xls£©Àï")
w<-c(w,"</br>Inverse Probability of Censoring Weighting (IPCW) estimates of Cumulative/Dynamic time-dependent ROC curve.")
w<-c(w,"</br></br>",w1)
w<-c(w,wd.subset)
w<-c(w,"</body></html>")
fileConn<-file(paste(ofname,".htm",sep="")); writeLines(w, fileConn)
