# Supplementary material for: Optimal minimal residual disease threshold in pediatric acute myeloid leukemia: A retrospective cohort study based on the TARGET database
Source: PLoS Med. 2026 May 8;23(5):e1005088. doi: 10.1371/journal.pmed.1005088 (PMC13155632; doi:10.1371/journal.pmed.1005088)
Supplement: S1 Code — (ZIP) [file pmed.1005088.s002.zip › S2 code/PROJ8_1_tbl/PROJ8_1_tbl.log]

R version 3.4.3 (2017-11-30) -- "Kite-Eating Tree"
Copyright (C) 2017 The R Foundation for Statistical Computing
Platform: x86_64-w64-mingw32/x64 (64-bit)

RÊÇ×ÔÓÉÈí¼þ£¬²»´øÈÎºÎµ£±£¡£
ÔÚÄ³Ð©Ìõ¼þÏÂÄã¿ÉÒÔ½«Æä×ÔÓÉÉ¢²¼¡£
ÓÃ'license()'»ò'licence()'À´¿´É¢²¼µÄÏêÏ¸Ìõ¼þ¡£

RÊÇ¸öºÏ×÷¼Æ»®£¬ÓÐÐí¶àÈËÎªÖ®×ö³öÁË¹±Ï×.
ÓÃ'contributors()'À´¿´ºÏ×÷ÕßµÄÏêÏ¸Çé¿ö
ÓÃ'citation()'»á¸æËßÄãÈçºÎÔÚ³ö°æÎïÖÐÕýÈ·µØÒýÓÃR»òR³ÌÐò°ü¡£

ÓÃ'demo()'À´¿´Ò»Ð©Ê¾·¶³ÌÐò£¬ÓÃ'help()'À´ÔÄ¶ÁÔÚÏß°ïÖúÎÄ¼þ£¬»ò
ÓÃ'help.start()'Í¨¹ýHTMLä¯ÀÀÆ÷À´¿´°ïÖúÎÄ¼þ¡£
ÓÃ'q()'ÍË³öR.

> R.Version4RUN<-343;
> R.LibLocation <- "C:/Users/qiukunyin/AppData/Roaming/EmpowerRCH/R343/library"
> #***************** Regarding ALL Following R Functions ********************
> #***** COPYRIGHT (c) 2010 X&Y Solutions, ALL RIGHT RESERVED ***************
> #******************* www.EmpowerStats.com *********************************
> #**************************************************************************
> Sys.setlocale("LC_TIME", "C")
[1] "C"
> library(doBy,lib.loc=R.LibLocation)
