# Supplementary material for: Optimal minimal residual disease threshold in pediatric acute myeloid leukemia: A retrospective cohort study based on the TARGET database
Source: PLoS Med. 2026 May 8;23(5):e1005088. doi: 10.1371/journal.pmed.1005088 (PMC13155632; doi:10.1371/journal.pmed.1005088)
Supplement: S1 Code — (ZIP) [file pmed.1005088.s002.zip › S2 code/PROJ8_5_tbl/PROJ8_5_tbl.xls]

	EFS(years)	N.Risk	N.Event	N.Censor	Survival	95%CI Low	95%CI Upp
factor(X25.CS)=0	0.16	1068	1	0	0.9991	0.9972	1.0000
factor(X25.CS)=0	0.17	1067	2	0	0.9972	0.9940	1.0000
factor(X25.CS)=0	0.18	1065	4	0	0.9934	0.9886	0.9983
factor(X25.CS)=0	0.19	1061	2	1	0.9916	0.9861	0.9971
factor(X25.CS)=0	0.2	1058	5	0	0.9869	0.9801	0.9937
factor(X25.CS)=0	0.21	1053	5	0	0.9822	0.9743	0.9902
factor(X25.CS)=0	0.22	1048	2	0	0.9803	0.9720	0.9887
factor(X25.CS)=0	0.23	1046	2	1	0.9785	0.9698	0.9872
factor(X25.CS)=0	0.24	1043	1	0	0.9775	0.9687	0.9864
factor(X25.CS)=0	0.25	1042	1	0	0.9766	0.9675	0.9857
factor(X25.CS)=0	0.26	1041	4	0	0.9728	0.9631	0.9826
factor(X25.CS)=0	0.27	1037	3	1	0.9700	0.9598	0.9803
factor(X25.CS)=0	0.28	1033	4	0	0.9663	0.9555	0.9772
factor(X25.CS)=0	0.29	1029	3	0	0.9634	0.9522	0.9748
factor(X25.CS)=0	0.31	1026	1	0	0.9625	0.9512	0.9740
factor(X25.CS)=0	0.32	1025	3	0	0.9597	0.9479	0.9716
factor(X25.CS)=0	0.33	1022	3	1	0.9569	0.9447	0.9691
factor(X25.CS)=0	0.35	1018	1	0	0.9559	0.9437	0.9683
factor(X25.CS)=0	0.36	1017	1	0	0.9550	0.9426	0.9675
factor(X25.CS)=0	0.37	1016	3	0	0.9522	0.9394	0.9651
factor(X25.CS)=0	0.38	1013	2	0	0.9503	0.9373	0.9634
factor(X25.CS)=0	0.4	1011	4	0	0.9465	0.9331	0.9601
factor(X25.CS)=0	0.41	1007	4	0	0.9428	0.9289	0.9568
factor(X25.CS)=0	0.42	1003	3	0	0.9399	0.9258	0.9543
factor(X25.CS)=0	0.43	1000	1	0	0.9390	0.9247	0.9535
factor(X25.CS)=0	0.44	999	5	0	0.9343	0.9195	0.9493
factor(X25.CS)=0	0.45	994	3	0	0.9315	0.9164	0.9468
factor(X25.CS)=0	0.46	991	2	0	0.9296	0.9144	0.9451
factor(X25.CS)=0	0.47	989	3	0	0.9268	0.9113	0.9426
factor(X25.CS)=0	0.48	986	2	0	0.9249	0.9092	0.9409
factor(X25.CS)=0	0.5	984	3	0	0.9221	0.9061	0.9383
factor(X25.CS)=0	0.51	981	1	0	0.9211	0.9051	0.9375
factor(X25.CS)=0	0.52	980	5	0	0.9164	0.9000	0.9332
factor(X25.CS)=0	0.53	975	7	0	0.9099	0.8928	0.9272
factor(X25.CS)=0	0.54	968	3	0	0.9070	0.8898	0.9247
factor(X25.CS)=0	0.55	965	5	0	0.9023	0.8847	0.9204
factor(X25.CS)=0	0.56	960	7	0	0.8958	0.8776	0.9143
factor(X25.CS)=0	0.57	953	5	0	0.8911	0.8725	0.9100
factor(X25.CS)=0	0.58	948	5	0	0.8864	0.8675	0.9056
factor(X25.CS)=0	0.59	943	4	0	0.8826	0.8635	0.9022
factor(X25.CS)=0	0.6	939	5	0	0.8779	0.8585	0.8978
factor(X25.CS)=0	0.61	934	1	0	0.8770	0.8575	0.8969
factor(X25.CS)=0	0.62	933	2	0	0.8751	0.8555	0.8952
factor(X25.CS)=0	0.63	931	1	0	0.8741	0.8544	0.8943
factor(X25.CS)=0	0.64	930	2	0	0.8723	0.8524	0.8926
factor(X25.CS)=0	0.65	928	4	0	0.8685	0.8484	0.8890
factor(X25.CS)=0	0.66	924	2	0	0.8666	0.8464	0.8873
factor(X25.CS)=0	0.67	922	3	0	0.8638	0.8434	0.8847
factor(X25.CS)=0	0.68	919	8	0	0.8563	0.8355	0.8776
factor(X25.CS)=0	0.69	911	5	0	0.8516	0.8305	0.8732
factor(X25.CS)=0	0.7	906	5	0	0.8469	0.8255	0.8688
factor(X25.CS)=0	0.71	901	4	0	0.8431	0.8216	0.8653
factor(X25.CS)=0	0.72	897	7	0	0.8365	0.8146	0.8591
factor(X25.CS)=0	0.73	890	4	0	0.8328	0.8107	0.8555
factor(X25.CS)=0	0.74	886	4	0	0.8290	0.8067	0.8520
factor(X25.CS)=0	0.75	882	4	0	0.8253	0.8028	0.8484
factor(X25.CS)=0	0.76	878	10	0	0.8159	0.7929	0.8395
factor(X25.CS)=0	0.77	868	1	0	0.8149	0.7919	0.8386
factor(X25.CS)=0	0.78	867	4	1	0.8112	0.7880	0.8350
factor(X25.CS)=0	0.79	862	8	0	0.8036	0.7801	0.8279
factor(X25.CS)=0	0.8	854	4	0	0.7999	0.7762	0.8243
factor(X25.CS)=0	0.81	850	8	0	0.7924	0.7684	0.8171
factor(X25.CS)=0	0.82	842	9	0	0.7839	0.7595	0.8090
factor(X25.CS)=0	0.83	833	4	0	0.7801	0.7556	0.8054
factor(X25.CS)=0	0.84	829	9	0	0.7716	0.7468	0.7973
factor(X25.CS)=0	0.85	820	2	0	0.7698	0.7449	0.7955
factor(X25.CS)=0	0.86	818	3	0	0.7669	0.7420	0.7928
factor(X25.CS)=0	0.87	815	2	0	0.7651	0.7400	0.7910
factor(X25.CS)=0	0.88	813	8	0	0.7575	0.7322	0.7837
factor(X25.CS)=0	0.89	805	2	0	0.7557	0.7303	0.7819
factor(X25.CS)=0	0.9	803	3	0	0.7528	0.7273	0.7792
factor(X25.CS)=0	0.91	800	5	0	0.7481	0.7225	0.7747
factor(X25.CS)=0	0.92	795	5	0	0.7434	0.7176	0.7701
factor(X25.CS)=0	0.93	790	9	0	0.7349	0.7089	0.7620
factor(X25.CS)=0	0.94	781	2	0	0.7331	0.7070	0.7601
factor(X25.CS)=0	0.95	779	1	0	0.7321	0.7060	0.7592
factor(X25.CS)=0	0.96	778	2	1	0.7302	0.7041	0.7574
factor(X25.CS)=0	0.97	775	3	0	0.7274	0.7011	0.7547
factor(X25.CS)=0	0.98	772	1	0	0.7265	0.7002	0.7538
factor(X25.CS)=0	0.99	771	4	1	0.7227	0.6963	0.7501
factor(X25.CS)=0	1	766	4	0	0.7189	0.6924	0.7465
factor(X25.CS)=0	1.01	762	3	0	0.7161	0.6895	0.7437
factor(X25.CS)=0	1.02	759	3	1	0.7133	0.6866	0.7410
factor(X25.CS)=0	1.03	755	3	0	0.7104	0.6837	0.7382
factor(X25.CS)=0	1.05	752	6	0	0.7048	0.6779	0.7327
factor(X25.CS)=0	1.06	746	3	1	0.7019	0.6750	0.7300
factor(X25.CS)=0	1.07	742	4	0	0.6981	0.6711	0.7263
factor(X25.CS)=0	1.08	738	6	0	0.6925	0.6653	0.7208
factor(X25.CS)=0	1.09	732	2	0	0.6906	0.6633	0.7189
factor(X25.CS)=0	1.1	730	2	0	0.6887	0.6614	0.7171
factor(X25.CS)=0	1.11	728	1	2	0.6877	0.6604	0.7162
factor(X25.CS)=0	1.12	725	4	1	0.6839	0.6566	0.7125
factor(X25.CS)=0	1.13	720	4	0	0.6801	0.6527	0.7088
factor(X25.CS)=0	1.14	716	2	1	0.6782	0.6507	0.7069
factor(X25.CS)=0	1.15	713	1	1	0.6773	0.6498	0.7060
factor(X25.CS)=0	1.16	711	2	0	0.6754	0.6478	0.7041
factor(X25.CS)=0	1.17	709	2	0	0.6735	0.6459	0.7023
factor(X25.CS)=0	1.18	707	2	0	0.6716	0.6439	0.7004
factor(X25.CS)=0	1.19	705	2	0	0.6697	0.6420	0.6986
factor(X25.CS)=0	1.2	703	5	0	0.6649	0.6371	0.6939
factor(X25.CS)=0	1.21	698	1	1	0.6640	0.6361	0.6930
factor(X25.CS)=0	1.24	696	1	0	0.6630	0.6352	0.6921
factor(X25.CS)=0	1.25	695	2	1	0.6611	0.6332	0.6902
factor(X25.CS)=0	1.26	692	1	0	0.6601	0.6323	0.6893
factor(X25.CS)=0	1.27	691	4	0	0.6563	0.6284	0.6855
factor(X25.CS)=0	1.28	687	2	1	0.6544	0.6264	0.6837
factor(X25.CS)=0	1.3	684	4	0	0.6506	0.6225	0.6799
factor(X25.CS)=0	1.31	680	2	0	0.6487	0.6206	0.6780
factor(X25.CS)=0	1.32	678	1	0	0.6477	0.6196	0.6771
factor(X25.CS)=0	1.34	677	3	1	0.6448	0.6167	0.6743
factor(X25.CS)=0	1.35	673	3	0	0.6420	0.6137	0.6715
factor(X25.CS)=0	1.36	670	3	0	0.6391	0.6108	0.6687
factor(X25.CS)=0	1.37	667	2	1	0.6372	0.6089	0.6668
factor(X25.CS)=0	1.38	664	3	0	0.6343	0.6060	0.6640
factor(X25.CS)=0	1.39	661	4	1	0.6305	0.6021	0.6602
factor(X25.CS)=0	1.4	656	1	0	0.6295	0.6011	0.6593
factor(X25.CS)=0	1.41	655	1	0	0.6285	0.6001	0.6583
factor(X25.CS)=0	1.42	654	2	0	0.6266	0.5982	0.6564
factor(X25.CS)=0	1.43	652	4	0	0.6228	0.5943	0.6527
factor(X25.CS)=0	1.45	648	2	0	0.6209	0.5923	0.6508
factor(X25.CS)=0	1.46	646	1	0	0.6199	0.5913	0.6498
factor(X25.CS)=0	1.48	645	2	0	0.6180	0.5894	0.6479
factor(X25.CS)=0	1.49	643	3	0	0.6151	0.5865	0.6451
factor(X25.CS)=0	1.5	640	2	0	0.6132	0.5845	0.6432
factor(X25.CS)=0	1.51	638	1	0	0.6122	0.5835	0.6423
factor(X25.CS)=0	1.53	637	1	0	0.6112	0.5826	0.6413
factor(X25.CS)=0	1.54	636	1	0	0.6103	0.5816	0.6404
factor(X25.CS)=0	1.55	635	3	0	0.6074	0.5787	0.6376
factor(X25.CS)=0	1.56	632	1	0	0.6064	0.5777	0.6366
factor(X25.CS)=0	1.58	631	5	0	0.6016	0.5728	0.6319
factor(X25.CS)=0	1.6	626	2	0	0.5997	0.5709	0.6300
factor(X25.CS)=0	1.61	624	0	1	0.5997	0.5709	0.6300
factor(X25.CS)=0	1.62	623	2	0	0.5978	0.5689	0.6281
factor(X25.CS)=0	1.64	621	1	0	0.5968	0.5680	0.6271
factor(X25.CS)=0	1.65	620	2	0	0.5949	0.5660	0.6252
factor(X25.CS)=0	1.66	618	1	0	0.5939	0.5650	0.6243
factor(X25.CS)=0	1.67	617	1	0	0.5930	0.5641	0.6233
factor(X25.CS)=0	1.71	616	0	1	0.5930	0.5641	0.6233
factor(X25.CS)=0	1.72	615	3	0	0.5901	0.5611	0.6205
factor(X25.CS)=0	1.75	612	0	1	0.5901	0.5611	0.6205
factor(X25.CS)=0	1.77	611	1	0	0.5891	0.5602	0.6195
factor(X25.CS)=0	1.78	610	1	0	0.5881	0.5592	0.6186
factor(X25.CS)=0	1.79	609	1	0	0.5872	0.5582	0.6176
factor(X25.CS)=0	1.81	608	1	0	0.5862	0.5572	0.6167
factor(X25.CS)=0	1.83	607	0	1	0.5862	0.5572	0.6167
factor(X25.CS)=0	1.87	606	1	1	0.5852	0.5563	0.6157
factor(X25.CS)=0	1.89	604	2	0	0.5833	0.5543	0.6138
factor(X25.CS)=0	1.9	602	2	0	0.5814	0.5524	0.6119
factor(X25.CS)=0	1.92	600	2	1	0.5794	0.5504	0.6100
factor(X25.CS)=0	1.94	597	1	2	0.5785	0.5494	0.6090
factor(X25.CS)=0	1.96	594	0	1	0.5785	0.5494	0.6090
factor(X25.CS)=0	1.98	593	4	1	0.5746	0.5455	0.6052
factor(X25.CS)=0	1.99	588	1	0	0.5736	0.5445	0.6042
factor(X25.CS)=0	2.03	587	1	0	0.5726	0.5435	0.6033
factor(X25.CS)=0	2.05	586	1	0	0.5716	0.5425	0.6023
factor(X25.CS)=0	2.07	585	1	0	0.5707	0.5415	0.6013
factor(X25.CS)=0	2.08	584	1	0	0.5697	0.5406	0.6004
factor(X25.CS)=0	2.09	583	2	0	0.5677	0.5386	0.5984
factor(X25.CS)=0	2.1	581	0	1	0.5677	0.5386	0.5984
factor(X25.CS)=0	2.11	580	1	0	0.5667	0.5376	0.5975
factor(X25.CS)=0	2.13	579	1	0	0.5658	0.5366	0.5965
factor(X25.CS)=0	2.14	578	1	0	0.5648	0.5356	0.5955
factor(X25.CS)=0	2.15	577	1	0	0.5638	0.5346	0.5946
factor(X25.CS)=0	2.18	576	0	1	0.5638	0.5346	0.5946
factor(X25.CS)=0	2.2	575	1	0	0.5628	0.5336	0.5936
factor(X25.CS)=0	2.22	574	2	1	0.5609	0.5317	0.5917
factor(X25.CS)=0	2.23	571	1	1	0.5599	0.5307	0.5907
factor(X25.CS)=0	2.27	569	0	2	0.5599	0.5307	0.5907
factor(X25.CS)=0	2.3	567	1	0	0.5589	0.5297	0.5897
factor(X25.CS)=0	2.31	566	1	0	0.5579	0.5287	0.5887
factor(X25.CS)=0	2.32	565	0	2	0.5579	0.5287	0.5887
factor(X25.CS)=0	2.34	563	1	0	0.5569	0.5277	0.5878
factor(X25.CS)=0	2.36	562	1	0	0.5559	0.5267	0.5868
factor(X25.CS)=0	2.37	561	1	1	0.5549	0.5257	0.5858
factor(X25.CS)=0	2.39	559	0	1	0.5549	0.5257	0.5858
factor(X25.CS)=0	2.4	558	0	1	0.5549	0.5257	0.5858
factor(X25.CS)=0	2.41	557	0	1	0.5549	0.5257	0.5858
factor(X25.CS)=0	2.42	556	1	0	0.5539	0.5247	0.5848
factor(X25.CS)=0	2.43	555	0	1	0.5539	0.5247	0.5848
factor(X25.CS)=0	2.44	554	0	2	0.5539	0.5247	0.5848
factor(X25.CS)=0	2.46	552	0	1	0.5539	0.5247	0.5848
factor(X25.CS)=0	2.47	551	0	1	0.5539	0.5247	0.5848
factor(X25.CS)=0	2.48	550	1	0	0.5529	0.5237	0.5838
factor(X25.CS)=0	2.49	549	0	1	0.5529	0.5237	0.5838
factor(X25.CS)=0	2.5	548	0	4	0.5529	0.5237	0.5838
factor(X25.CS)=0	2.51	544	1	1	0.5519	0.5227	0.5828
factor(X25.CS)=0	2.52	542	1	0	0.5509	0.5216	0.5818
factor(X25.CS)=0	2.53	541	1	1	0.5499	0.5206	0.5808
factor(X25.CS)=0	2.55	539	0	1	0.5499	0.5206	0.5808
factor(X25.CS)=0	2.56	538	0	1	0.5499	0.5206	0.5808
factor(X25.CS)=0	2.6	537	0	1	0.5499	0.5206	0.5808
factor(X25.CS)=0	2.61	536	1	1	0.5488	0.5196	0.5798
factor(X25.CS)=0	2.62	534	2	0	0.5468	0.5175	0.5778
factor(X25.CS)=0	2.63	532	0	1	0.5468	0.5175	0.5778
factor(X25.CS)=0	2.64	531	0	1	0.5468	0.5175	0.5778
factor(X25.CS)=0	2.68	530	0	1	0.5468	0.5175	0.5778
factor(X25.CS)=0	2.7	529	1	1	0.5458	0.5164	0.5767
factor(X25.CS)=0	2.71	527	0	1	0.5458	0.5164	0.5767
factor(X25.CS)=0	2.73	526	0	1	0.5458	0.5164	0.5767
factor(X25.CS)=0	2.75	525	0	1	0.5458	0.5164	0.5767
factor(X25.CS)=0	2.78	524	0	2	0.5458	0.5164	0.5767
factor(X25.CS)=0	2.79	522	0	2	0.5458	0.5164	0.5767
factor(X25.CS)=0	2.83	520	1	1	0.5447	0.5154	0.5757
factor(X25.CS)=0	2.89	518	0	1	0.5447	0.5154	0.5757
factor(X25.CS)=0	2.93	517	0	1	0.5447	0.5154	0.5757
factor(X25.CS)=0	2.95	516	0	1	0.5447	0.5154	0.5757
factor(X25.CS)=0	2.98	515	0	1	0.5447	0.5154	0.5757
factor(X25.CS)=0	2.99	514	1	0	0.5437	0.5143	0.5747
factor(X25.CS)=0	3	513	0	1	0.5437	0.5143	0.5747
factor(X25.CS)=0	3.01	512	0	1	0.5437	0.5143	0.5747
factor(X25.CS)=0	3.02	511	0	1	0.5437	0.5143	0.5747
factor(X25.CS)=0	3.03	510	0	1	0.5437	0.5143	0.5747
factor(X25.CS)=0	3.04	509	0	2	0.5437	0.5143	0.5747
factor(X25.CS)=0	3.05	507	0	2	0.5437	0.5143	0.5747
factor(X25.CS)=0	3.07	505	0	1	0.5437	0.5143	0.5747
factor(X25.CS)=0	3.11	504	0	1	0.5437	0.5143	0.5747
factor(X25.CS)=0	3.14	503	0	1	0.5437	0.5143	0.5747
factor(X25.CS)=0	3.15	502	0	1	0.5437	0.5143	0.5747
factor(X25.CS)=0	3.16	501	0	2	0.5437	0.5143	0.5747
factor(X25.CS)=0	3.17	499	0	1	0.5437	0.5143	0.5747
factor(X25.CS)=0	3.18	498	1	3	0.5426	0.5132	0.5736
factor(X25.CS)=0	3.19	494	0	1	0.5426	0.5132	0.5736
factor(X25.CS)=0	3.2	493	0	1	0.5426	0.5132	0.5736
factor(X25.CS)=0	3.22	492	0	1	0.5426	0.5132	0.5736
factor(X25.CS)=0	3.23	491	0	1	0.5426	0.5132	0.5736
factor(X25.CS)=0	3.24	490	0	1	0.5426	0.5132	0.5736
factor(X25.CS)=0	3.25	489	0	2	0.5426	0.5132	0.5736
factor(X25.CS)=0	3.28	487	0	3	0.5426	0.5132	0.5736
factor(X25.CS)=0	3.29	484	0	1	0.5426	0.5132	0.5736
factor(X25.CS)=0	3.3	483	0	2	0.5426	0.5132	0.5736
factor(X25.CS)=0	3.32	481	0	1	0.5426	0.5132	0.5736
factor(X25.CS)=0	3.33	480	0	3	0.5426	0.5132	0.5736
factor(X25.CS)=0	3.34	477	0	2	0.5426	0.5132	0.5736
factor(X25.CS)=0	3.35	475	0	3	0.5426	0.5132	0.5736
factor(X25.CS)=0	3.36	472	0	2	0.5426	0.5132	0.5736
factor(X25.CS)=0	3.38	470	0	3	0.5426	0.5132	0.5736
factor(X25.CS)=0	3.39	467	1	2	0.5414	0.5120	0.5724
factor(X25.CS)=0	3.4	464	0	1	0.5414	0.5120	0.5724
factor(X25.CS)=0	3.41	463	0	4	0.5414	0.5120	0.5724
factor(X25.CS)=0	3.43	459	0	1	0.5414	0.5120	0.5724
factor(X25.CS)=0	3.44	458	0	4	0.5414	0.5120	0.5724
factor(X25.CS)=0	3.45	454	0	2	0.5414	0.5120	0.5724
factor(X25.CS)=0	3.46	452	0	1	0.5414	0.5120	0.5724
factor(X25.CS)=0	3.48	451	0	2	0.5414	0.5120	0.5724
factor(X25.CS)=0	3.5	449	0	3	0.5414	0.5120	0.5724
factor(X25.CS)=0	3.52	446	0	1	0.5414	0.5120	0.5724
factor(X25.CS)=0	3.53	445	0	1	0.5414	0.5120	0.5724
factor(X25.CS)=0	3.54	444	1	1	0.5402	0.5108	0.5713
factor(X25.CS)=0	3.56	442	0	4	0.5402	0.5108	0.5713
factor(X25.CS)=0	3.58	438	0	1	0.5402	0.5108	0.5713
factor(X25.CS)=0	3.62	437	0	1	0.5402	0.5108	0.5713
factor(X25.CS)=0	3.63	436	0	1	0.5402	0.5108	0.5713
factor(X25.CS)=0	3.65	435	0	2	0.5402	0.5108	0.5713
factor(X25.CS)=0	3.66	433	0	1	0.5402	0.5108	0.5713
factor(X25.CS)=0	3.74	432	0	1	0.5402	0.5108	0.5713
factor(X25.CS)=0	3.79	431	0	1	0.5402	0.5108	0.5713
factor(X25.CS)=0	3.81	430	0	2	0.5402	0.5108	0.5713
factor(X25.CS)=0	3.83	428	0	1	0.5402	0.5108	0.5713
factor(X25.CS)=0	3.84	427	0	2	0.5402	0.5108	0.5713
factor(X25.CS)=0	3.87	425	0	1	0.5402	0.5108	0.5713
factor(X25.CS)=0	3.88	424	0	1	0.5402	0.5108	0.5713
factor(X25.CS)=0	3.89	423	0	1	0.5402	0.5108	0.5713
factor(X25.CS)=0	3.9	422	0	2	0.5402	0.5108	0.5713
factor(X25.CS)=0	3.95	420	0	1	0.5402	0.5108	0.5713
factor(X25.CS)=0	3.96	419	0	1	0.5402	0.5108	0.5713
factor(X25.CS)=0	3.97	418	0	1	0.5402	0.5108	0.5713
factor(X25.CS)=0	3.99	417	1	0	0.5389	0.5095	0.5700
factor(X25.CS)=0	4.04	416	0	2	0.5389	0.5095	0.5700
factor(X25.CS)=0	4.05	414	0	2	0.5389	0.5095	0.5700
factor(X25.CS)=0	4.06	412	0	2	0.5389	0.5095	0.5700
factor(X25.CS)=0	4.07	410	1	1	0.5376	0.5081	0.5687
factor(X25.CS)=0	4.08	408	0	2	0.5376	0.5081	0.5687
factor(X25.CS)=0	4.13	406	0	2	0.5376	0.5081	0.5687
factor(X25.CS)=0	4.15	404	0	2	0.5376	0.5081	0.5687
factor(X25.CS)=0	4.16	402	0	1	0.5376	0.5081	0.5687
factor(X25.CS)=0	4.19	401	0	2	0.5376	0.5081	0.5687
factor(X25.CS)=0	4.22	399	0	2	0.5376	0.5081	0.5687
factor(X25.CS)=0	4.23	397	1	0	0.5362	0.5067	0.5674
factor(X25.CS)=0	4.26	396	0	1	0.5362	0.5067	0.5674
factor(X25.CS)=0	4.27	395	0	2	0.5362	0.5067	0.5674
factor(X25.CS)=0	4.31	393	0	2	0.5362	0.5067	0.5674
factor(X25.CS)=0	4.32	391	0	1	0.5362	0.5067	0.5674
factor(X25.CS)=0	4.33	390	0	1	0.5362	0.5067	0.5674
factor(X25.CS)=0	4.34	389	0	1	0.5362	0.5067	0.5674
factor(X25.CS)=0	4.35	388	0	4	0.5362	0.5067	0.5674
factor(X25.CS)=0	4.36	384	0	4	0.5362	0.5067	0.5674
factor(X25.CS)=0	4.38	380	0	3	0.5362	0.5067	0.5674
factor(X25.CS)=0	4.4	377	0	1	0.5362	0.5067	0.5674
factor(X25.CS)=0	4.41	376	0	2	0.5362	0.5067	0.5674
factor(X25.CS)=0	4.42	374	0	2	0.5362	0.5067	0.5674
factor(X25.CS)=0	4.44	372	0	3	0.5362	0.5067	0.5674
factor(X25.CS)=0	4.45	369	0	1	0.5362	0.5067	0.5674
factor(X25.CS)=0	4.47	368	0	2	0.5362	0.5067	0.5674
factor(X25.CS)=0	4.48	366	0	2	0.5362	0.5067	0.5674
factor(X25.CS)=0	4.49	364	0	2	0.5362	0.5067	0.5674
factor(X25.CS)=0	4.5	362	0	1	0.5362	0.5067	0.5674
factor(X25.CS)=0	4.53	361	0	3	0.5362	0.5067	0.5674
factor(X25.CS)=0	4.54	358	0	1	0.5362	0.5067	0.5674
factor(X25.CS)=0	4.55	357	1	1	0.5347	0.5052	0.5660
factor(X25.CS)=0	4.58	355	0	2	0.5347	0.5052	0.5660
factor(X25.CS)=0	4.59	353	0	1	0.5347	0.5052	0.5660
factor(X25.CS)=0	4.6	352	0	4	0.5347	0.5052	0.5660
factor(X25.CS)=0	4.61	348	0	3	0.5347	0.5052	0.5660
factor(X25.CS)=0	4.62	345	0	1	0.5347	0.5052	0.5660
factor(X25.CS)=0	4.64	344	0	1	0.5347	0.5052	0.5660
factor(X25.CS)=0	4.65	343	0	1	0.5347	0.5052	0.5660
factor(X25.CS)=0	4.68	342	1	0	0.5331	0.5036	0.5645
factor(X25.CS)=0	4.7	341	0	1	0.5331	0.5036	0.5645
factor(X25.CS)=0	4.72	340	1	1	0.5316	0.5019	0.5630
factor(X25.CS)=0	4.73	338	0	2	0.5316	0.5019	0.5630
factor(X25.CS)=0	4.75	336	0	1	0.5316	0.5019	0.5630
factor(X25.CS)=0	4.79	335	0	1	0.5316	0.5019	0.5630
factor(X25.CS)=0	4.81	334	0	2	0.5316	0.5019	0.5630
factor(X25.CS)=0	4.82	332	0	1	0.5316	0.5019	0.5630
factor(X25.CS)=0	4.85	331	0	4	0.5316	0.5019	0.5630
factor(X25.CS)=0	4.88	327	0	1	0.5316	0.5019	0.5630
factor(X25.CS)=0	4.89	326	0	1	0.5316	0.5019	0.5630
factor(X25.CS)=0	4.9	325	0	1	0.5316	0.5019	0.5630
factor(X25.CS)=0	4.91	324	0	1	0.5316	0.5019	0.5630
factor(X25.CS)=0	4.94	323	0	2	0.5316	0.5019	0.5630
factor(X25.CS)=0	4.97	321	0	1	0.5316	0.5019	0.5630
factor(X25.CS)=0	4.99	320	0	1	0.5316	0.5019	0.5630
factor(X25.CS)=0	5	319	0	319	0.5316	0.5019	0.5630
factor(X25.CS)=1	0.13	137	2	0	0.9854	0.9655	1.0000
factor(X25.CS)=1	0.15	135	2	0	0.9708	0.9430	0.9994
factor(X25.CS)=1	0.16	133	5	0	0.9343	0.8937	0.9767
factor(X25.CS)=1	0.17	128	4	0	0.9051	0.8573	0.9555
factor(X25.CS)=1	0.18	124	2	0	0.8905	0.8397	0.9444
factor(X25.CS)=1	0.19	122	10	0	0.8175	0.7553	0.8848
factor(X25.CS)=1	0.2	112	3	0	0.7956	0.7309	0.8661
factor(X25.CS)=1	0.21	109	10	0	0.7226	0.6514	0.8016
factor(X25.CS)=1	0.22	99	9	0	0.6569	0.5821	0.7414
factor(X25.CS)=1	0.23	90	8	0	0.5985	0.5218	0.6865
factor(X25.CS)=1	0.24	82	3	0	0.5766	0.4996	0.6656
factor(X25.CS)=1	0.25	79	2	0	0.5620	0.4848	0.6516
factor(X25.CS)=1	0.27	77	1	0	0.5547	0.4775	0.6445
factor(X25.CS)=1	0.28	76	3	0	0.5328	0.4555	0.6233
factor(X25.CS)=1	0.29	73	1	0	0.5255	0.4482	0.6162
factor(X25.CS)=1	0.3	72	3	0	0.5036	0.4265	0.5947
factor(X25.CS)=1	0.32	69	1	0	0.4964	0.4193	0.5875
factor(X25.CS)=1	0.34	68	1	0	0.4891	0.4121	0.5803
factor(X25.CS)=1	0.35	67	1	0	0.4818	0.4049	0.5731
factor(X25.CS)=1	0.47	66	2	0	0.4672	0.3907	0.5586
factor(X25.CS)=1	0.49	64	3	0	0.4453	0.3693	0.5368
factor(X25.CS)=1	0.5	61	1	0	0.4380	0.3623	0.5294
factor(X25.CS)=1	0.53	60	1	0	0.4307	0.3552	0.5221
factor(X25.CS)=1	0.59	59	1	0	0.4234	0.3482	0.5147
factor(X25.CS)=1	0.62	58	1	0	0.4161	0.3412	0.5074
factor(X25.CS)=1	0.64	57	3	0	0.3942	0.3203	0.4851
factor(X25.CS)=1	0.69	54	1	0	0.3869	0.3133	0.4776
factor(X25.CS)=1	0.7	53	2	0	0.3723	0.2995	0.4627
factor(X25.CS)=1	0.72	51	1	0	0.3650	0.2926	0.4552
factor(X25.CS)=1	0.74	50	2	0	0.3504	0.2789	0.4401
factor(X25.CS)=1	0.77	48	2	0	0.3358	0.2653	0.4249
factor(X25.CS)=1	0.78	46	1	0	0.3285	0.2585	0.4173
factor(X25.CS)=1	0.86	45	0	1	0.3285	0.2585	0.4173
factor(X25.CS)=1	0.87	44	1	0	0.3210	0.2516	0.4096
factor(X25.CS)=1	0.9	43	1	0	0.3135	0.2447	0.4018
factor(X25.CS)=1	0.91	42	1	0	0.3061	0.2378	0.3940
factor(X25.CS)=1	0.95	41	1	0	0.2986	0.2309	0.3861
factor(X25.CS)=1	1	40	1	0	0.2911	0.2241	0.3783
factor(X25.CS)=1	1.02	39	1	0	0.2837	0.2173	0.3704
factor(X25.CS)=1	1.07	38	1	0	0.2762	0.2105	0.3625
factor(X25.CS)=1	1.15	37	2	0	0.2613	0.1970	0.3466
factor(X25.CS)=1	1.17	35	1	0	0.2538	0.1903	0.3386
factor(X25.CS)=1	1.38	34	1	0	0.2464	0.1836	0.3305
factor(X25.CS)=1	1.42	33	3	0	0.2240	0.1637	0.3063
factor(X25.CS)=1	1.74	30	1	0	0.2165	0.1572	0.2982
factor(X25.CS)=1	2.26	29	1	0	0.2090	0.1507	0.2900
factor(X25.CS)=1	2.72	28	3	0	0.1866	0.1313	0.2653
factor(X25.CS)=1	3.39	25	2	0	0.1717	0.1186	0.2486
factor(X25.CS)=1	3.68	23	0	1	0.1717	0.1186	0.2486
factor(X25.CS)=1	4.61	22	0	1	0.1717	0.1186	0.2486
factor(X25.CS)=1	4.87	21	0	2	0.1717	0.1186	0.2486
factor(X25.CS)=1	5	19	0	19	0.1717	0.1186	0.2486
factor(X25.CS)=0	5.02	318	0	1	1.0000	1.0000	1.0000
factor(X25.CS)=0	5.03	317	0	1	1.0000	1.0000	1.0000
factor(X25.CS)=0	5.04	316	0	1	1.0000	1.0000	1.0000
factor(X25.CS)=0	5.05	315	0	2	1.0000	1.0000	1.0000
factor(X25.CS)=0	5.08	313	0	1	1.0000	1.0000	1.0000
factor(X25.CS)=0	5.1	312	0	1	1.0000	1.0000	1.0000
factor(X25.CS)=0	5.12	311	1	1	0.9968	0.9905	1.0000
factor(X25.CS)=0	5.14	309	0	1	0.9968	0.9905	1.0000
factor(X25.CS)=0	5.15	308	0	2	0.9968	0.9905	1.0000
factor(X25.CS)=0	5.16	306	0	1	0.9968	0.9905	1.0000
factor(X25.CS)=0	5.17	305	0	1	0.9968	0.9905	1.0000
factor(X25.CS)=0	5.18	304	0	3	0.9968	0.9905	1.0000
factor(X25.CS)=0	5.2	301	0	2	0.9968	0.9905	1.0000
factor(X25.CS)=0	5.22	299	0	1	0.9968	0.9905	1.0000
factor(X25.CS)=0	5.25	298	0	2	0.9968	0.9905	1.0000
factor(X25.CS)=0	5.26	296	0	2	0.9968	0.9905	1.0000
factor(X25.CS)=0	5.27	294	0	2	0.9968	0.9905	1.0000
factor(X25.CS)=0	5.29	292	0	2	0.9968	0.9905	1.0000
factor(X25.CS)=0	5.3	290	0	1	0.9968	0.9905	1.0000
factor(X25.CS)=0	5.31	289	0	1	0.9968	0.9905	1.0000
factor(X25.CS)=0	5.32	288	0	2	0.9968	0.9905	1.0000
factor(X25.CS)=0	5.33	286	0	2	0.9968	0.9905	1.0000
factor(X25.CS)=0	5.34	284	0	2	0.9968	0.9905	1.0000
factor(X25.CS)=0	5.35	282	0	6	0.9968	0.9905	1.0000
factor(X25.CS)=0	5.36	276	0	2	0.9968	0.9905	1.0000
factor(X25.CS)=0	5.37	274	0	2	0.9968	0.9905	1.0000
factor(X25.CS)=0	5.38	272	0	2	0.9968	0.9905	1.0000
factor(X25.CS)=0	5.39	270	0	1	0.9968	0.9905	1.0000
factor(X25.CS)=0	5.4	269	0	1	0.9968	0.9905	1.0000
factor(X25.CS)=0	5.41	268	0	2	0.9968	0.9905	1.0000
factor(X25.CS)=0	5.42	266	0	4	0.9968	0.9905	1.0000
factor(X25.CS)=0	5.43	262	0	1	0.9968	0.9905	1.0000
factor(X25.CS)=0	5.44	261	0	4	0.9968	0.9905	1.0000
factor(X25.CS)=0	5.45	257	0	1	0.9968	0.9905	1.0000
factor(X25.CS)=0	5.46	256	0	2	0.9968	0.9905	1.0000
factor(X25.CS)=0	5.48	254	0	3	0.9968	0.9905	1.0000
factor(X25.CS)=0	5.49	251	0	1	0.9968	0.9905	1.0000
factor(X25.CS)=0	5.5	250	0	1	0.9968	0.9905	1.0000
factor(X25.CS)=0	5.51	249	0	2	0.9968	0.9905	1.0000
factor(X25.CS)=0	5.52	247	0	2	0.9968	0.9905	1.0000
factor(X25.CS)=0	5.54	245	0	4	0.9968	0.9905	1.0000
factor(X25.CS)=0	5.55	241	0	2	0.9968	0.9905	1.0000
factor(X25.CS)=0	5.56	239	0	2	0.9968	0.9905	1.0000
factor(X25.CS)=0	5.57	237	0	1	0.9968	0.9905	1.0000
factor(X25.CS)=0	5.58	236	1	1	0.9926	0.9822	1.0000
factor(X25.CS)=0	5.6	234	0	1	0.9926	0.9822	1.0000
factor(X25.CS)=0	5.61	233	0	1	0.9926	0.9822	1.0000
factor(X25.CS)=0	5.63	232	0	2	0.9926	0.9822	1.0000
factor(X25.CS)=0	5.65	230	0	1	0.9926	0.9822	1.0000
factor(X25.CS)=0	5.66	229	0	1	0.9926	0.9822	1.0000
factor(X25.CS)=0	5.67	228	0	3	0.9926	0.9822	1.0000
factor(X25.CS)=0	5.7	225	0	3	0.9926	0.9822	1.0000
factor(X25.CS)=0	5.71	222	0	2	0.9926	0.9822	1.0000
factor(X25.CS)=0	5.72	220	0	1	0.9926	0.9822	1.0000
factor(X25.CS)=0	5.73	219	0	2	0.9926	0.9822	1.0000
factor(X25.CS)=0	5.74	217	0	1	0.9926	0.9822	1.0000
factor(X25.CS)=0	5.75	216	0	2	0.9926	0.9822	1.0000
factor(X25.CS)=0	5.77	214	0	1	0.9926	0.9822	1.0000
factor(X25.CS)=0	5.78	213	0	2	0.9926	0.9822	1.0000
factor(X25.CS)=0	5.79	211	0	1	0.9926	0.9822	1.0000
factor(X25.CS)=0	5.8	210	0	1	0.9926	0.9822	1.0000
factor(X25.CS)=0	5.81	209	0	2	0.9926	0.9822	1.0000
factor(X25.CS)=0	5.84	207	0	2	0.9926	0.9822	1.0000
factor(X25.CS)=0	5.85	205	0	1	0.9926	0.9822	1.0000
factor(X25.CS)=0	5.88	204	0	1	0.9926	0.9822	1.0000
factor(X25.CS)=0	5.89	203	0	2	0.9926	0.9822	1.0000
factor(X25.CS)=0	5.92	201	0	1	0.9926	0.9822	1.0000
factor(X25.CS)=0	5.93	200	0	1	0.9926	0.9822	1.0000
factor(X25.CS)=0	5.94	199	0	2	0.9926	0.9822	1.0000
factor(X25.CS)=0	5.95	197	0	3	0.9926	0.9822	1.0000
factor(X25.CS)=0	5.96	194	0	1	0.9926	0.9822	1.0000
factor(X25.CS)=0	5.98	193	0	1	0.9926	0.9822	1.0000
factor(X25.CS)=0	6	192	0	6	0.9926	0.9822	1.0000
factor(X25.CS)=0	6.01	186	0	1	0.9926	0.9822	1.0000
factor(X25.CS)=0	6.02	185	0	1	0.9926	0.9822	1.0000
factor(X25.CS)=0	6.04	184	0	2	0.9926	0.9822	1.0000
factor(X25.CS)=0	6.07	182	0	1	0.9926	0.9822	1.0000
factor(X25.CS)=0	6.08	181	0	1	0.9926	0.9822	1.0000
factor(X25.CS)=0	6.12	180	0	2	0.9926	0.9822	1.0000
factor(X25.CS)=0	6.15	178	0	3	0.9926	0.9822	1.0000
factor(X25.CS)=0	6.16	175	0	2	0.9926	0.9822	1.0000
factor(X25.CS)=0	6.17	173	0	1	0.9926	0.9822	1.0000
factor(X25.CS)=0	6.18	172	0	2	0.9926	0.9822	1.0000
factor(X25.CS)=0	6.22	170	0	1	0.9926	0.9822	1.0000
factor(X25.CS)=0	6.25	169	0	2	0.9926	0.9822	1.0000
factor(X25.CS)=0	6.27	167	0	1	0.9926	0.9822	1.0000
factor(X25.CS)=0	6.28	166	0	1	0.9926	0.9822	1.0000
factor(X25.CS)=0	6.29	165	0	1	0.9926	0.9822	1.0000
factor(X25.CS)=0	6.32	164	0	1	0.9926	0.9822	1.0000
factor(X25.CS)=0	6.35	163	0	2	0.9926	0.9822	1.0000
factor(X25.CS)=0	6.36	161	0	1	0.9926	0.9822	1.0000
factor(X25.CS)=0	6.37	160	0	2	0.9926	0.9822	1.0000
factor(X25.CS)=0	6.38	158	0	2	0.9926	0.9822	1.0000
factor(X25.CS)=0	6.39	156	0	4	0.9926	0.9822	1.0000
factor(X25.CS)=0	6.4	152	0	2	0.9926	0.9822	1.0000
factor(X25.CS)=0	6.42	150	0	3	0.9926	0.9822	1.0000
factor(X25.CS)=0	6.45	147	3	1	0.9723	0.9478	0.9975
factor(X25.CS)=0	6.46	143	0	2	0.9723	0.9478	0.9975
factor(X25.CS)=0	6.47	141	0	3	0.9723	0.9478	0.9975
factor(X25.CS)=0	6.48	138	0	2	0.9723	0.9478	0.9975
factor(X25.CS)=0	6.49	136	0	1	0.9723	0.9478	0.9975
factor(X25.CS)=0	6.5	135	0	2	0.9723	0.9478	0.9975
factor(X25.CS)=0	6.51	133	0	2	0.9723	0.9478	0.9975
factor(X25.CS)=0	6.52	131	0	1	0.9723	0.9478	0.9975
factor(X25.CS)=0	6.53	130	0	1	0.9723	0.9478	0.9975
factor(X25.CS)=0	6.54	129	0	1	0.9723	0.9478	0.9975
factor(X25.CS)=0	6.55	128	0	1	0.9723	0.9478	0.9975
factor(X25.CS)=0	6.56	127	1	1	0.9646	0.9362	0.9939
factor(X25.CS)=0	6.57	125	0	2	0.9646	0.9362	0.9939
factor(X25.CS)=0	6.58	123	0	2	0.9646	0.9362	0.9939
factor(X25.CS)=0	6.59	121	0	1	0.9646	0.9362	0.9939
factor(X25.CS)=0	6.6	120	0	1	0.9646	0.9362	0.9939
factor(X25.CS)=0	6.63	119	0	1	0.9646	0.9362	0.9939
factor(X25.CS)=0	6.64	118	0	2	0.9646	0.9362	0.9939
factor(X25.CS)=0	6.65	116	0	3	0.9646	0.9362	0.9939
factor(X25.CS)=0	6.68	113	0	1	0.9646	0.9362	0.9939
factor(X25.CS)=0	6.69	112	0	1	0.9646	0.9362	0.9939
factor(X25.CS)=0	6.73	111	0	1	0.9646	0.9362	0.9939
factor(X25.CS)=0	6.75	110	0	3	0.9646	0.9362	0.9939
factor(X25.CS)=0	6.77	107	0	1	0.9646	0.9362	0.9939
factor(X25.CS)=0	6.78	106	0	1	0.9646	0.9362	0.9939
factor(X25.CS)=0	6.79	105	0	2	0.9646	0.9362	0.9939
factor(X25.CS)=0	6.81	103	0	2	0.9646	0.9362	0.9939
factor(X25.CS)=0	6.85	101	0	1	0.9646	0.9362	0.9939
factor(X25.CS)=0	6.87	100	0	1	0.9646	0.9362	0.9939
factor(X25.CS)=0	6.89	99	0	2	0.9646	0.9362	0.9939
factor(X25.CS)=0	6.91	97	0	1	0.9646	0.9362	0.9939
factor(X25.CS)=0	6.92	96	0	1	0.9646	0.9362	0.9939
factor(X25.CS)=0	6.94	95	0	1	0.9646	0.9362	0.9939
factor(X25.CS)=0	6.96	94	0	4	0.9646	0.9362	0.9939
factor(X25.CS)=0	6.98	90	0	1	0.9646	0.9362	0.9939
factor(X25.CS)=0	7	89	0	1	0.9646	0.9362	0.9939
factor(X25.CS)=0	7.08	88	0	1	0.9646	0.9362	0.9939
factor(X25.CS)=0	7.14	87	0	1	0.9646	0.9362	0.9939
factor(X25.CS)=0	7.16	86	0	1	0.9646	0.9362	0.9939
factor(X25.CS)=0	7.2	85	0	1	0.9646	0.9362	0.9939
factor(X25.CS)=0	7.21	84	0	1	0.9646	0.9362	0.9939
factor(X25.CS)=0	7.26	83	0	3	0.9646	0.9362	0.9939
factor(X25.CS)=0	7.29	80	0	1	0.9646	0.9362	0.9939
factor(X25.CS)=0	7.35	79	0	2	0.9646	0.9362	0.9939
factor(X25.CS)=0	7.36	77	0	6	0.9646	0.9362	0.9939
factor(X25.CS)=0	7.37	71	0	1	0.9646	0.9362	0.9939
factor(X25.CS)=0	7.38	70	0	1	0.9646	0.9362	0.9939
factor(X25.CS)=0	7.39	69	0	2	0.9646	0.9362	0.9939
factor(X25.CS)=0	7.4	67	0	1	0.9646	0.9362	0.9939
factor(X25.CS)=0	7.41	66	0	1	0.9646	0.9362	0.9939
factor(X25.CS)=0	7.42	65	0	1	0.9646	0.9362	0.9939
factor(X25.CS)=0	7.45	64	0	1	0.9646	0.9362	0.9939
factor(X25.CS)=0	7.47	63	0	1	0.9646	0.9362	0.9939
factor(X25.CS)=0	7.48	62	0	3	0.9646	0.9362	0.9939
factor(X25.CS)=0	7.5	59	0	1	0.9646	0.9362	0.9939
factor(X25.CS)=0	7.53	58	0	1	0.9646	0.9362	0.9939
factor(X25.CS)=0	7.54	57	0	1	0.9646	0.9362	0.9939
factor(X25.CS)=0	7.55	56	0	1	0.9646	0.9362	0.9939
factor(X25.CS)=0	7.56	55	0	2	0.9646	0.9362	0.9939
factor(X25.CS)=0	7.58	53	0	4	0.9646	0.9362	0.9939
factor(X25.CS)=0	7.59	49	0	1	0.9646	0.9362	0.9939
factor(X25.CS)=0	7.6	48	0	2	0.9646	0.9362	0.9939
factor(X25.CS)=0	7.61	46	0	1	0.9646	0.9362	0.9939
factor(X25.CS)=0	7.62	45	0	1	0.9646	0.9362	0.9939
factor(X25.CS)=0	7.67	44	0	1	0.9646	0.9362	0.9939
factor(X25.CS)=0	7.68	43	0	1	0.9646	0.9362	0.9939
factor(X25.CS)=0	7.69	42	0	2	0.9646	0.9362	0.9939
factor(X25.CS)=0	7.73	40	0	2	0.9646	0.9362	0.9939
factor(X25.CS)=0	7.74	38	0	3	0.9646	0.9362	0.9939
factor(X25.CS)=0	7.81	35	0	1	0.9646	0.9362	0.9939
factor(X25.CS)=0	7.82	34	0	1	0.9646	0.9362	0.9939
factor(X25.CS)=0	7.9	33	0	1	0.9646	0.9362	0.9939
factor(X25.CS)=0	7.94	32	0	2	0.9646	0.9362	0.9939
factor(X25.CS)=0	7.98	30	0	1	0.9646	0.9362	0.9939
factor(X25.CS)=0	7.99	29	1	1	0.9314	0.8641	1.0000
factor(X25.CS)=0	8.01	27	0	1	0.9314	0.8641	1.0000
factor(X25.CS)=0	8.06	26	0	1	0.9314	0.8641	1.0000
factor(X25.CS)=0	8.07	25	0	1	0.9314	0.8641	1.0000
factor(X25.CS)=0	8.17	24	0	1	0.9314	0.8641	1.0000
factor(X25.CS)=0	8.21	23	0	1	0.9314	0.8641	1.0000
factor(X25.CS)=0	8.26	22	0	1	0.9314	0.8641	1.0000
factor(X25.CS)=0	8.27	21	0	1	0.9314	0.8641	1.0000
factor(X25.CS)=0	8.28	20	0	1	0.9314	0.8641	1.0000
factor(X25.CS)=0	8.29	19	0	1	0.9314	0.8641	1.0000
factor(X25.CS)=0	8.36	18	0	1	0.9314	0.8641	1.0000
factor(X25.CS)=0	8.48	17	0	1	0.9314	0.8641	1.0000
factor(X25.CS)=0	8.49	16	0	2	0.9314	0.8641	1.0000
factor(X25.CS)=0	8.5	14	0	1	0.9314	0.8641	1.0000
factor(X25.CS)=0	8.53	13	0	1	0.9314	0.8641	1.0000
factor(X25.CS)=0	8.72	12	0	1	0.9314	0.8641	1.0000
factor(X25.CS)=0	8.84	11	0	1	0.9314	0.8641	1.0000
factor(X25.CS)=0	8.88	10	0	3	0.9314	0.8641	1.0000
factor(X25.CS)=0	9.04	7	0	1	0.9314	0.8641	1.0000
factor(X25.CS)=0	9.06	6	0	2	0.9314	0.8641	1.0000
factor(X25.CS)=0	9.08	4	0	1	0.9314	0.8641	1.0000
factor(X25.CS)=0	9.26	3	0	1	0.9314	0.8641	1.0000
factor(X25.CS)=0	9.61	2	0	1	0.9314	0.8641	1.0000
factor(X25.CS)=0	9.95	1	0	1	0.9314	0.8641	1.0000
factor(X25.CS)=1	5.33	19	0	1	1.0000	1.0000	1.0000
factor(X25.CS)=1	5.38	18	0	1	1.0000	1.0000	1.0000
factor(X25.CS)=1	5.4	17	0	1	1.0000	1.0000	1.0000
factor(X25.CS)=1	5.81	16	1	0	0.9375	0.8261	1.0000
factor(X25.CS)=1	6.19	15	0	1	0.9375	0.8261	1.0000
factor(X25.CS)=1	6.2	14	0	1	0.9375	0.8261	1.0000
factor(X25.CS)=1	6.4	13	0	1	0.9375	0.8261	1.0000
factor(X25.CS)=1	6.51	12	0	1	0.9375	0.8261	1.0000
factor(X25.CS)=1	7	11	0	2	0.9375	0.8261	1.0000
factor(X25.CS)=1	7.12	9	0	1	0.9375	0.8261	1.0000
factor(X25.CS)=1	7.27	8	0	1	0.9375	0.8261	1.0000
factor(X25.CS)=1	7.46	7	0	1	0.9375	0.8261	1.0000
factor(X25.CS)=1	7.72	6	0	1	0.9375	0.8261	1.0000
factor(X25.CS)=1	7.74	5	0	2	0.9375	0.8261	1.0000
factor(X25.CS)=1	8.1	3	0	1	0.9375	0.8261	1.0000
factor(X25.CS)=1	8.15	2	0	1	0.9375	0.8261	1.0000
factor(X25.CS)=1	8.69	1	0	1	0.9375	0.8261	1.0000
