# Supplementary material for: Optimal minimal residual disease threshold in pediatric acute myeloid leukemia: A retrospective cohort study based on the TARGET database
Source: PLoS Med. 2026 May 8;23(5):e1005088. doi: 10.1371/journal.pmed.1005088 (PMC13155632; doi:10.1371/journal.pmed.1005088)
Supplement: S1 Code — (ZIP) [file pmed.1005088.s002.zip › S2 code/PROJ8_12_tbl1/PROJ8_12_tbl1.xls]

	EFS(years)	N.Risk	N.Event	N.Censor	Survival	95%CI Low	95%CI Upp
factor(X23.CS)=0	0.19	418	1	0	0.9976	0.9929	1.0000
factor(X23.CS)=0	0.23	417	2	0	0.9928	0.9848	1.0000
factor(X23.CS)=0	0.26	415	2	0	0.9880	0.9777	0.9985
factor(X23.CS)=0	0.29	413	2	0	0.9833	0.9710	0.9956
factor(X23.CS)=0	0.32	411	1	0	0.9809	0.9678	0.9941
factor(X23.CS)=0	0.42	410	1	0	0.9785	0.9647	0.9925
factor(X23.CS)=0	0.47	409	2	0	0.9737	0.9585	0.9892
factor(X23.CS)=0	0.5	407	1	0	0.9713	0.9554	0.9874
factor(X23.CS)=0	0.53	406	3	0	0.9641	0.9464	0.9821
factor(X23.CS)=0	0.57	403	3	0	0.9569	0.9377	0.9766
factor(X23.CS)=0	0.58	400	1	0	0.9545	0.9348	0.9747
factor(X23.CS)=0	0.6	399	2	0	0.9498	0.9290	0.9709
factor(X23.CS)=0	0.61	397	1	0	0.9474	0.9262	0.9690
factor(X23.CS)=0	0.64	396	1	0	0.9450	0.9234	0.9671
factor(X23.CS)=0	0.67	395	1	0	0.9426	0.9205	0.9652
factor(X23.CS)=0	0.68	394	3	0	0.9354	0.9121	0.9593
factor(X23.CS)=0	0.7	391	1	0	0.9330	0.9094	0.9573
factor(X23.CS)=0	0.71	390	1	0	0.9306	0.9066	0.9553
factor(X23.CS)=0	0.72	389	1	0	0.9282	0.9038	0.9533
factor(X23.CS)=0	0.74	388	2	0	0.9234	0.8983	0.9493
factor(X23.CS)=0	0.75	386	1	0	0.9211	0.8956	0.9473
factor(X23.CS)=0	0.76	385	2	0	0.9163	0.8901	0.9432
factor(X23.CS)=0	0.79	383	4	0	0.9067	0.8792	0.9350
factor(X23.CS)=0	0.8	379	1	0	0.9043	0.8765	0.9330
factor(X23.CS)=0	0.81	378	2	0	0.8995	0.8712	0.9288
factor(X23.CS)=0	0.82	376	4	0	0.8900	0.8605	0.9205
factor(X23.CS)=0	0.84	372	2	0	0.8852	0.8551	0.9163
factor(X23.CS)=0	0.86	370	1	0	0.8828	0.8525	0.9142
factor(X23.CS)=0	0.87	369	1	0	0.8804	0.8498	0.9120
factor(X23.CS)=0	0.88	368	3	0	0.8732	0.8419	0.9057
factor(X23.CS)=0	0.9	365	1	0	0.8708	0.8392	0.9036
factor(X23.CS)=0	0.91	364	1	0	0.8684	0.8366	0.9014
factor(X23.CS)=0	0.93	363	2	0	0.8636	0.8314	0.8972
factor(X23.CS)=0	0.94	361	2	0	0.8589	0.8261	0.8929
factor(X23.CS)=0	0.96	359	2	0	0.8541	0.8209	0.8886
factor(X23.CS)=0	0.97	357	1	0	0.8517	0.8183	0.8864
factor(X23.CS)=0	0.99	356	1	1	0.8493	0.8157	0.8843
factor(X23.CS)=0	1	354	1	0	0.8469	0.8131	0.8821
factor(X23.CS)=0	1.01	353	1	0	0.8445	0.8104	0.8800
factor(X23.CS)=0	1.02	352	1	1	0.8421	0.8078	0.8778
factor(X23.CS)=0	1.03	350	1	0	0.8397	0.8052	0.8756
factor(X23.CS)=0	1.05	349	3	0	0.8325	0.7974	0.8691
factor(X23.CS)=0	1.06	346	2	1	0.8276	0.7922	0.8647
factor(X23.CS)=0	1.07	343	1	0	0.8252	0.7896	0.8625
factor(X23.CS)=0	1.08	342	1	0	0.8228	0.7870	0.8603
factor(X23.CS)=0	1.09	341	1	0	0.8204	0.7844	0.8581
factor(X23.CS)=0	1.1	340	1	0	0.8180	0.7818	0.8559
factor(X23.CS)=0	1.12	339	1	1	0.8156	0.7792	0.8536
factor(X23.CS)=0	1.13	337	2	0	0.8107	0.7740	0.8492
factor(X23.CS)=0	1.14	335	0	1	0.8107	0.7740	0.8492
factor(X23.CS)=0	1.15	334	1	0	0.8083	0.7714	0.8470
factor(X23.CS)=0	1.17	333	1	0	0.8059	0.7688	0.8448
factor(X23.CS)=0	1.2	332	2	0	0.8010	0.7636	0.8403
factor(X23.CS)=0	1.21	330	1	0	0.7986	0.7610	0.8380
factor(X23.CS)=0	1.24	329	1	0	0.7962	0.7584	0.8358
factor(X23.CS)=0	1.27	328	2	0	0.7913	0.7533	0.8313
factor(X23.CS)=0	1.28	326	1	1	0.7889	0.7507	0.8291
factor(X23.CS)=0	1.3	324	1	0	0.7865	0.7481	0.8268
factor(X23.CS)=0	1.32	323	1	0	0.7840	0.7455	0.8246
factor(X23.CS)=0	1.34	322	0	1	0.7840	0.7455	0.8246
factor(X23.CS)=0	1.37	321	1	0	0.7816	0.7429	0.8223
factor(X23.CS)=0	1.42	320	1	0	0.7791	0.7403	0.8200
factor(X23.CS)=0	1.43	319	1	0	0.7767	0.7377	0.8178
factor(X23.CS)=0	1.48	318	2	0	0.7718	0.7325	0.8132
factor(X23.CS)=0	1.49	316	2	0	0.7669	0.7274	0.8087
factor(X23.CS)=0	1.54	314	1	0	0.7645	0.7248	0.8064
factor(X23.CS)=0	1.55	313	1	0	0.7620	0.7222	0.8041
factor(X23.CS)=0	1.58	312	1	0	0.7596	0.7196	0.8018
factor(X23.CS)=0	1.65	311	2	0	0.7547	0.7145	0.7973
factor(X23.CS)=0	1.66	309	1	0	0.7523	0.7119	0.7950
factor(X23.CS)=0	1.67	308	1	0	0.7498	0.7093	0.7927
factor(X23.CS)=0	1.71	307	0	1	0.7498	0.7093	0.7927
factor(X23.CS)=0	1.72	306	1	0	0.7474	0.7067	0.7904
factor(X23.CS)=0	1.78	305	1	0	0.7449	0.7042	0.7881
factor(X23.CS)=0	1.81	304	1	0	0.7425	0.7016	0.7858
factor(X23.CS)=0	1.87	303	1	1	0.7400	0.6990	0.7835
factor(X23.CS)=0	1.92	301	0	1	0.7400	0.6990	0.7835
factor(X23.CS)=0	1.94	300	1	2	0.7376	0.6964	0.7811
factor(X23.CS)=0	1.96	297	0	1	0.7376	0.6964	0.7811
factor(X23.CS)=0	1.98	296	0	1	0.7376	0.6964	0.7811
factor(X23.CS)=0	1.99	295	1	0	0.7351	0.6938	0.7788
factor(X23.CS)=0	2.03	294	1	0	0.7326	0.6912	0.7764
factor(X23.CS)=0	2.09	293	1	0	0.7301	0.6885	0.7741
factor(X23.CS)=0	2.1	292	0	1	0.7301	0.6885	0.7741
factor(X23.CS)=0	2.22	291	0	1	0.7301	0.6885	0.7741
factor(X23.CS)=0	2.23	290	1	0	0.7275	0.6859	0.7717
factor(X23.CS)=0	2.27	289	0	2	0.7275	0.6859	0.7717
factor(X23.CS)=0	2.3	287	1	0	0.7250	0.6832	0.7693
factor(X23.CS)=0	2.31	286	1	0	0.7225	0.6806	0.7670
factor(X23.CS)=0	2.32	285	0	1	0.7225	0.6806	0.7670
factor(X23.CS)=0	2.37	284	0	1	0.7225	0.6806	0.7670
factor(X23.CS)=0	2.39	283	0	1	0.7225	0.6806	0.7670
factor(X23.CS)=0	2.4	282	0	1	0.7225	0.6806	0.7670
factor(X23.CS)=0	2.41	281	0	1	0.7225	0.6806	0.7670
factor(X23.CS)=0	2.42	280	1	0	0.7199	0.6779	0.7645
factor(X23.CS)=0	2.44	279	0	2	0.7199	0.6779	0.7645
factor(X23.CS)=0	2.47	277	0	1	0.7199	0.6779	0.7645
factor(X23.CS)=0	2.48	276	1	0	0.7173	0.6751	0.7621
factor(X23.CS)=0	2.5	275	0	2	0.7173	0.6751	0.7621
factor(X23.CS)=0	2.51	273	1	0	0.7147	0.6724	0.7596
factor(X23.CS)=0	2.52	272	1	0	0.7120	0.6696	0.7571
factor(X23.CS)=0	2.53	271	0	1	0.7120	0.6696	0.7571
factor(X23.CS)=0	2.55	270	0	1	0.7120	0.6696	0.7571
factor(X23.CS)=0	2.64	269	0	1	0.7120	0.6696	0.7571
factor(X23.CS)=0	2.68	268	0	1	0.7120	0.6696	0.7571
factor(X23.CS)=0	2.7	267	1	1	0.7094	0.6668	0.7546
factor(X23.CS)=0	2.75	265	0	1	0.7094	0.6668	0.7546
factor(X23.CS)=0	2.79	264	0	1	0.7094	0.6668	0.7546
factor(X23.CS)=0	2.83	263	0	1	0.7094	0.6668	0.7546
factor(X23.CS)=0	2.93	262	0	1	0.7094	0.6668	0.7546
factor(X23.CS)=0	3.02	261	0	1	0.7094	0.6668	0.7546
factor(X23.CS)=0	3.03	260	0	1	0.7094	0.6668	0.7546
factor(X23.CS)=0	3.11	259	0	1	0.7094	0.6668	0.7546
factor(X23.CS)=0	3.14	258	0	1	0.7094	0.6668	0.7546
factor(X23.CS)=0	3.15	257	0	1	0.7094	0.6668	0.7546
factor(X23.CS)=0	3.16	256	0	1	0.7094	0.6668	0.7546
factor(X23.CS)=0	3.17	255	0	1	0.7094	0.6668	0.7546
factor(X23.CS)=0	3.19	254	0	1	0.7094	0.6668	0.7546
factor(X23.CS)=0	3.2	253	0	1	0.7094	0.6668	0.7546
factor(X23.CS)=0	3.22	252	0	1	0.7094	0.6668	0.7546
factor(X23.CS)=0	3.23	251	0	1	0.7094	0.6668	0.7546
factor(X23.CS)=0	3.24	250	0	1	0.7094	0.6668	0.7546
factor(X23.CS)=0	3.28	249	0	1	0.7094	0.6668	0.7546
factor(X23.CS)=0	3.3	248	0	1	0.7094	0.6668	0.7546
factor(X23.CS)=0	3.32	247	0	1	0.7094	0.6668	0.7546
factor(X23.CS)=0	3.33	246	0	2	0.7094	0.6668	0.7546
factor(X23.CS)=0	3.34	244	0	2	0.7094	0.6668	0.7546
factor(X23.CS)=0	3.35	242	0	1	0.7094	0.6668	0.7546
factor(X23.CS)=0	3.36	241	0	1	0.7094	0.6668	0.7546
factor(X23.CS)=0	3.38	240	0	1	0.7094	0.6668	0.7546
factor(X23.CS)=0	3.41	239	0	1	0.7094	0.6668	0.7546
factor(X23.CS)=0	3.43	238	0	1	0.7094	0.6668	0.7546
factor(X23.CS)=0	3.44	237	0	2	0.7094	0.6668	0.7546
factor(X23.CS)=0	3.45	235	0	1	0.7094	0.6668	0.7546
factor(X23.CS)=0	3.5	234	0	2	0.7094	0.6668	0.7546
factor(X23.CS)=0	3.52	232	0	1	0.7094	0.6668	0.7546
factor(X23.CS)=0	3.54	231	1	1	0.7063	0.6635	0.7518
factor(X23.CS)=0	3.56	229	0	3	0.7063	0.6635	0.7518
factor(X23.CS)=0	3.58	226	0	1	0.7063	0.6635	0.7518
factor(X23.CS)=0	3.65	225	0	2	0.7063	0.6635	0.7518
factor(X23.CS)=0	3.66	223	0	1	0.7063	0.6635	0.7518
factor(X23.CS)=0	3.79	222	0	1	0.7063	0.6635	0.7518
factor(X23.CS)=0	3.81	221	0	1	0.7063	0.6635	0.7518
factor(X23.CS)=0	3.83	220	0	1	0.7063	0.6635	0.7518
factor(X23.CS)=0	3.9	219	0	1	0.7063	0.6635	0.7518
factor(X23.CS)=0	3.95	218	0	1	0.7063	0.6635	0.7518
factor(X23.CS)=0	4.05	217	0	1	0.7063	0.6635	0.7518
factor(X23.CS)=0	4.06	216	0	2	0.7063	0.6635	0.7518
factor(X23.CS)=0	4.07	214	0	1	0.7063	0.6635	0.7518
factor(X23.CS)=0	4.08	213	0	1	0.7063	0.6635	0.7518
factor(X23.CS)=0	4.13	212	0	2	0.7063	0.6635	0.7518
factor(X23.CS)=0	4.15	210	0	2	0.7063	0.6635	0.7518
factor(X23.CS)=0	4.26	208	0	1	0.7063	0.6635	0.7518
factor(X23.CS)=0	4.27	207	0	1	0.7063	0.6635	0.7518
factor(X23.CS)=0	4.31	206	0	1	0.7063	0.6635	0.7518
factor(X23.CS)=0	4.32	205	0	1	0.7063	0.6635	0.7518
factor(X23.CS)=0	4.35	204	0	3	0.7063	0.6635	0.7518
factor(X23.CS)=0	4.36	201	0	3	0.7063	0.6635	0.7518
factor(X23.CS)=0	4.38	198	0	1	0.7063	0.6635	0.7518
factor(X23.CS)=0	4.4	197	0	1	0.7063	0.6635	0.7518
factor(X23.CS)=0	4.42	196	0	1	0.7063	0.6635	0.7518
factor(X23.CS)=0	4.44	195	0	1	0.7063	0.6635	0.7518
factor(X23.CS)=0	4.54	194	0	1	0.7063	0.6635	0.7518
factor(X23.CS)=0	4.59	193	0	1	0.7063	0.6635	0.7518
factor(X23.CS)=0	4.6	192	0	1	0.7063	0.6635	0.7518
factor(X23.CS)=0	4.61	191	0	1	0.7063	0.6635	0.7518
factor(X23.CS)=0	4.64	190	0	1	0.7063	0.6635	0.7518
factor(X23.CS)=0	4.72	189	0	1	0.7063	0.6635	0.7518
factor(X23.CS)=0	4.73	188	0	1	0.7063	0.6635	0.7518
factor(X23.CS)=0	4.75	187	0	1	0.7063	0.6635	0.7518
factor(X23.CS)=0	4.81	186	0	1	0.7063	0.6635	0.7518
factor(X23.CS)=0	4.82	185	0	1	0.7063	0.6635	0.7518
factor(X23.CS)=0	4.85	184	0	1	0.7063	0.6635	0.7518
factor(X23.CS)=0	4.91	183	0	1	0.7063	0.6635	0.7518
factor(X23.CS)=0	4.94	182	0	2	0.7063	0.6635	0.7518
factor(X23.CS)=0	4.97	180	0	1	0.7063	0.6635	0.7518
factor(X23.CS)=0	5	179	0	179	0.7063	0.6635	0.7518
factor(X23.CS)=1	0.18	65	1	0	0.9846	0.9551	1.0000
factor(X23.CS)=1	0.23	64	1	0	0.9692	0.9281	1.0000
factor(X23.CS)=1	0.24	63	1	0	0.9538	0.9042	1.0000
factor(X23.CS)=1	0.41	62	2	0	0.9231	0.8605	0.9902
factor(X23.CS)=1	0.47	60	1	0	0.9077	0.8400	0.9809
factor(X23.CS)=1	0.52	59	1	0	0.8923	0.8200	0.9709
factor(X23.CS)=1	0.66	58	1	0	0.8769	0.8006	0.9605
factor(X23.CS)=1	0.71	57	1	0	0.8615	0.7815	0.9497
factor(X23.CS)=1	0.72	56	1	0	0.8462	0.7628	0.9386
factor(X23.CS)=1	0.75	55	1	0	0.8308	0.7444	0.9271
factor(X23.CS)=1	0.78	54	1	0	0.8154	0.7263	0.9154
factor(X23.CS)=1	0.82	53	1	0	0.8000	0.7084	0.9034
factor(X23.CS)=1	0.85	52	1	0	0.7846	0.6908	0.8912
factor(X23.CS)=1	0.86	51	1	1	0.7692	0.6733	0.8788
factor(X23.CS)=1	0.87	49	1	0	0.7535	0.6556	0.8660
factor(X23.CS)=1	0.93	48	1	0	0.7378	0.6382	0.8531
factor(X23.CS)=1	0.97	47	1	0	0.7221	0.6208	0.8400
factor(X23.CS)=1	1	46	1	0	0.7064	0.6037	0.8267
factor(X23.CS)=1	1.08	45	1	0	0.6907	0.5867	0.8132
factor(X23.CS)=1	1.11	44	1	0	0.6750	0.5699	0.7996
factor(X23.CS)=1	1.12	43	1	0	0.6593	0.5532	0.7858
factor(X23.CS)=1	1.16	42	1	0	0.6436	0.5367	0.7719
factor(X23.CS)=1	1.35	41	1	0	0.6279	0.5203	0.7579
factor(X23.CS)=1	1.36	40	1	0	0.6122	0.5040	0.7437
factor(X23.CS)=1	1.5	39	1	0	0.5965	0.4879	0.7294
factor(X23.CS)=1	1.79	38	1	0	0.5808	0.4719	0.7150
factor(X23.CS)=1	1.92	37	1	0	0.5651	0.4560	0.7004
factor(X23.CS)=1	2.09	36	1	0	0.5495	0.4403	0.6857
factor(X23.CS)=1	2.32	35	0	1	0.5495	0.4403	0.6857
factor(X23.CS)=1	2.95	34	0	1	0.5495	0.4403	0.6857
factor(X23.CS)=1	2.99	33	1	0	0.5328	0.4235	0.6703
factor(X23.CS)=1	3.25	32	0	1	0.5328	0.4235	0.6703
factor(X23.CS)=1	3.39	31	0	1	0.5328	0.4235	0.6703
factor(X23.CS)=1	4.16	30	0	1	0.5328	0.4235	0.6703
factor(X23.CS)=1	4.41	29	0	1	0.5328	0.4235	0.6703
factor(X23.CS)=1	4.47	28	0	1	0.5328	0.4235	0.6703
factor(X23.CS)=1	4.48	27	0	1	0.5328	0.4235	0.6703
factor(X23.CS)=1	4.55	26	1	0	0.5123	0.4021	0.6527
factor(X23.CS)=1	4.68	25	1	0	0.4918	0.3811	0.6347
factor(X23.CS)=1	4.89	24	0	1	0.4918	0.3811	0.6347
factor(X23.CS)=1	5	23	0	23	0.4918	0.3811	0.6347
factor(X23.CS)=0	5.03	178	0	1	1.0000	1.0000	1.0000
factor(X23.CS)=0	5.05	177	0	1	1.0000	1.0000	1.0000
factor(X23.CS)=0	5.08	176	0	1	1.0000	1.0000	1.0000
factor(X23.CS)=0	5.1	175	0	1	1.0000	1.0000	1.0000
factor(X23.CS)=0	5.12	174	0	1	1.0000	1.0000	1.0000
factor(X23.CS)=0	5.15	173	0	2	1.0000	1.0000	1.0000
factor(X23.CS)=0	5.16	171	0	1	1.0000	1.0000	1.0000
factor(X23.CS)=0	5.18	170	0	2	1.0000	1.0000	1.0000
factor(X23.CS)=0	5.22	168	0	1	1.0000	1.0000	1.0000
factor(X23.CS)=0	5.25	167	0	2	1.0000	1.0000	1.0000
factor(X23.CS)=0	5.26	165	0	1	1.0000	1.0000	1.0000
factor(X23.CS)=0	5.29	164	0	2	1.0000	1.0000	1.0000
factor(X23.CS)=0	5.31	162	0	1	1.0000	1.0000	1.0000
factor(X23.CS)=0	5.32	161	0	1	1.0000	1.0000	1.0000
factor(X23.CS)=0	5.33	160	0	1	1.0000	1.0000	1.0000
factor(X23.CS)=0	5.34	159	0	1	1.0000	1.0000	1.0000
factor(X23.CS)=0	5.35	158	0	4	1.0000	1.0000	1.0000
factor(X23.CS)=0	5.36	154	0	1	1.0000	1.0000	1.0000
factor(X23.CS)=0	5.38	153	0	1	1.0000	1.0000	1.0000
factor(X23.CS)=0	5.39	152	0	1	1.0000	1.0000	1.0000
factor(X23.CS)=0	5.4	151	0	1	1.0000	1.0000	1.0000
factor(X23.CS)=0	5.41	150	0	1	1.0000	1.0000	1.0000
factor(X23.CS)=0	5.42	149	0	3	1.0000	1.0000	1.0000
factor(X23.CS)=0	5.43	146	0	1	1.0000	1.0000	1.0000
factor(X23.CS)=0	5.44	145	0	2	1.0000	1.0000	1.0000
factor(X23.CS)=0	5.45	143	0	1	1.0000	1.0000	1.0000
factor(X23.CS)=0	5.46	142	0	1	1.0000	1.0000	1.0000
factor(X23.CS)=0	5.48	141	0	2	1.0000	1.0000	1.0000
factor(X23.CS)=0	5.49	139	0	1	1.0000	1.0000	1.0000
factor(X23.CS)=0	5.5	138	0	1	1.0000	1.0000	1.0000
factor(X23.CS)=0	5.51	137	0	2	1.0000	1.0000	1.0000
factor(X23.CS)=0	5.52	135	0	1	1.0000	1.0000	1.0000
factor(X23.CS)=0	5.54	134	0	2	1.0000	1.0000	1.0000
factor(X23.CS)=0	5.55	132	0	1	1.0000	1.0000	1.0000
factor(X23.CS)=0	5.56	131	0	2	1.0000	1.0000	1.0000
factor(X23.CS)=0	5.58	129	0	1	1.0000	1.0000	1.0000
factor(X23.CS)=0	5.63	128	0	1	1.0000	1.0000	1.0000
factor(X23.CS)=0	5.65	127	0	1	1.0000	1.0000	1.0000
factor(X23.CS)=0	5.66	126	0	1	1.0000	1.0000	1.0000
factor(X23.CS)=0	5.67	125	0	2	1.0000	1.0000	1.0000
factor(X23.CS)=0	5.7	123	0	1	1.0000	1.0000	1.0000
factor(X23.CS)=0	5.71	122	0	2	1.0000	1.0000	1.0000
factor(X23.CS)=0	5.72	120	0	1	1.0000	1.0000	1.0000
factor(X23.CS)=0	5.73	119	0	2	1.0000	1.0000	1.0000
factor(X23.CS)=0	5.75	117	0	1	1.0000	1.0000	1.0000
factor(X23.CS)=0	5.77	116	0	1	1.0000	1.0000	1.0000
factor(X23.CS)=0	5.78	115	0	2	1.0000	1.0000	1.0000
factor(X23.CS)=0	5.84	113	0	1	1.0000	1.0000	1.0000
factor(X23.CS)=0	5.85	112	0	1	1.0000	1.0000	1.0000
factor(X23.CS)=0	5.88	111	0	1	1.0000	1.0000	1.0000
factor(X23.CS)=0	5.89	110	0	1	1.0000	1.0000	1.0000
factor(X23.CS)=0	5.93	109	0	1	1.0000	1.0000	1.0000
factor(X23.CS)=0	5.94	108	0	1	1.0000	1.0000	1.0000
factor(X23.CS)=0	5.95	107	0	2	1.0000	1.0000	1.0000
factor(X23.CS)=0	5.96	105	0	1	1.0000	1.0000	1.0000
factor(X23.CS)=0	5.98	104	0	1	1.0000	1.0000	1.0000
factor(X23.CS)=0	6	103	0	4	1.0000	1.0000	1.0000
factor(X23.CS)=0	6.01	99	0	1	1.0000	1.0000	1.0000
factor(X23.CS)=0	6.02	98	0	1	1.0000	1.0000	1.0000
factor(X23.CS)=0	6.07	97	0	1	1.0000	1.0000	1.0000
factor(X23.CS)=0	6.08	96	0	1	1.0000	1.0000	1.0000
factor(X23.CS)=0	6.12	95	0	1	1.0000	1.0000	1.0000
factor(X23.CS)=0	6.15	94	0	2	1.0000	1.0000	1.0000
factor(X23.CS)=0	6.18	92	0	2	1.0000	1.0000	1.0000
factor(X23.CS)=0	6.22	90	0	1	1.0000	1.0000	1.0000
factor(X23.CS)=0	6.25	89	0	2	1.0000	1.0000	1.0000
factor(X23.CS)=0	6.27	87	0	1	1.0000	1.0000	1.0000
factor(X23.CS)=0	6.28	86	0	1	1.0000	1.0000	1.0000
factor(X23.CS)=0	6.29	85	0	1	1.0000	1.0000	1.0000
factor(X23.CS)=0	6.32	84	0	1	1.0000	1.0000	1.0000
factor(X23.CS)=0	6.35	83	0	1	1.0000	1.0000	1.0000
factor(X23.CS)=0	6.36	82	0	1	1.0000	1.0000	1.0000
factor(X23.CS)=0	6.37	81	0	1	1.0000	1.0000	1.0000
factor(X23.CS)=0	6.38	80	0	1	1.0000	1.0000	1.0000
factor(X23.CS)=0	6.39	79	0	3	1.0000	1.0000	1.0000
factor(X23.CS)=0	6.42	76	0	3	1.0000	1.0000	1.0000
factor(X23.CS)=0	6.46	73	0	1	1.0000	1.0000	1.0000
factor(X23.CS)=0	6.47	72	0	3	1.0000	1.0000	1.0000
factor(X23.CS)=0	6.48	69	0	1	1.0000	1.0000	1.0000
factor(X23.CS)=0	6.54	68	0	1	1.0000	1.0000	1.0000
factor(X23.CS)=0	6.55	67	0	1	1.0000	1.0000	1.0000
factor(X23.CS)=0	6.57	66	0	1	1.0000	1.0000	1.0000
factor(X23.CS)=0	6.6	65	0	1	1.0000	1.0000	1.0000
factor(X23.CS)=0	6.64	64	0	1	1.0000	1.0000	1.0000
factor(X23.CS)=0	6.65	63	0	1	1.0000	1.0000	1.0000
factor(X23.CS)=0	6.68	62	0	1	1.0000	1.0000	1.0000
factor(X23.CS)=0	6.69	61	0	1	1.0000	1.0000	1.0000
factor(X23.CS)=0	6.73	60	0	1	1.0000	1.0000	1.0000
factor(X23.CS)=0	6.75	59	0	2	1.0000	1.0000	1.0000
factor(X23.CS)=0	6.77	57	0	1	1.0000	1.0000	1.0000
factor(X23.CS)=0	6.78	56	0	1	1.0000	1.0000	1.0000
factor(X23.CS)=0	6.81	55	0	1	1.0000	1.0000	1.0000
factor(X23.CS)=0	6.85	54	0	1	1.0000	1.0000	1.0000
factor(X23.CS)=0	6.89	53	0	1	1.0000	1.0000	1.0000
factor(X23.CS)=0	6.91	52	0	1	1.0000	1.0000	1.0000
factor(X23.CS)=0	6.96	51	0	3	1.0000	1.0000	1.0000
factor(X23.CS)=0	6.98	48	0	1	1.0000	1.0000	1.0000
factor(X23.CS)=0	7.14	47	0	1	1.0000	1.0000	1.0000
factor(X23.CS)=0	7.16	46	0	1	1.0000	1.0000	1.0000
factor(X23.CS)=0	7.2	45	0	1	1.0000	1.0000	1.0000
factor(X23.CS)=0	7.26	44	0	2	1.0000	1.0000	1.0000
factor(X23.CS)=0	7.29	42	0	1	1.0000	1.0000	1.0000
factor(X23.CS)=0	7.35	41	0	2	1.0000	1.0000	1.0000
factor(X23.CS)=0	7.36	39	0	3	1.0000	1.0000	1.0000
factor(X23.CS)=0	7.37	36	0	1	1.0000	1.0000	1.0000
factor(X23.CS)=0	7.39	35	0	2	1.0000	1.0000	1.0000
factor(X23.CS)=0	7.4	33	0	1	1.0000	1.0000	1.0000
factor(X23.CS)=0	7.42	32	0	1	1.0000	1.0000	1.0000
factor(X23.CS)=0	7.47	31	0	1	1.0000	1.0000	1.0000
factor(X23.CS)=0	7.48	30	0	1	1.0000	1.0000	1.0000
factor(X23.CS)=0	7.5	29	0	1	1.0000	1.0000	1.0000
factor(X23.CS)=0	7.58	28	0	3	1.0000	1.0000	1.0000
factor(X23.CS)=0	7.59	25	0	1	1.0000	1.0000	1.0000
factor(X23.CS)=0	7.6	24	0	2	1.0000	1.0000	1.0000
factor(X23.CS)=0	7.61	22	0	1	1.0000	1.0000	1.0000
factor(X23.CS)=0	7.67	21	0	1	1.0000	1.0000	1.0000
factor(X23.CS)=0	7.69	20	0	2	1.0000	1.0000	1.0000
factor(X23.CS)=0	7.73	18	0	2	1.0000	1.0000	1.0000
factor(X23.CS)=0	7.81	16	0	1	1.0000	1.0000	1.0000
factor(X23.CS)=0	7.82	15	0	1	1.0000	1.0000	1.0000
factor(X23.CS)=0	7.99	14	1	1	0.9286	0.8030	1.0000
factor(X23.CS)=0	8.07	12	0	1	0.9286	0.8030	1.0000
factor(X23.CS)=0	8.26	11	0	1	0.9286	0.8030	1.0000
factor(X23.CS)=0	8.29	10	0	1	0.9286	0.8030	1.0000
factor(X23.CS)=0	8.5	9	0	1	0.9286	0.8030	1.0000
factor(X23.CS)=0	8.53	8	0	1	0.9286	0.8030	1.0000
factor(X23.CS)=0	8.88	7	0	2	0.9286	0.8030	1.0000
factor(X23.CS)=0	9.04	5	0	1	0.9286	0.8030	1.0000
factor(X23.CS)=0	9.06	4	0	2	0.9286	0.8030	1.0000
factor(X23.CS)=0	9.08	2	0	1	0.9286	0.8030	1.0000
factor(X23.CS)=0	9.61	1	0	1	0.9286	0.8030	1.0000
factor(X23.CS)=1	5.12	23	1	0	0.9565	0.8767	1.0000
factor(X23.CS)=1	5.26	22	0	1	0.9565	0.8767	1.0000
factor(X23.CS)=1	5.34	21	0	1	0.9565	0.8767	1.0000
factor(X23.CS)=1	5.4	20	0	1	0.9565	0.8767	1.0000
factor(X23.CS)=1	5.42	19	0	1	0.9565	0.8767	1.0000
factor(X23.CS)=1	5.48	18	0	1	0.9565	0.8767	1.0000
factor(X23.CS)=1	5.81	17	1	0	0.9003	0.7769	1.0000
factor(X23.CS)=1	5.89	16	0	1	0.9003	0.7769	1.0000
factor(X23.CS)=1	6.16	15	0	1	0.9003	0.7769	1.0000
factor(X23.CS)=1	6.2	14	0	1	0.9003	0.7769	1.0000
factor(X23.CS)=1	6.38	13	0	1	0.9003	0.7769	1.0000
factor(X23.CS)=1	6.51	12	0	1	0.9003	0.7769	1.0000
factor(X23.CS)=1	6.56	11	0	1	0.9003	0.7769	1.0000
factor(X23.CS)=1	6.87	10	0	1	0.9003	0.7769	1.0000
factor(X23.CS)=1	7.27	9	0	1	0.9003	0.7769	1.0000
factor(X23.CS)=1	7.48	8	0	1	0.9003	0.7769	1.0000
factor(X23.CS)=1	7.72	7	0	1	0.9003	0.7769	1.0000
factor(X23.CS)=1	7.74	6	0	2	0.9003	0.7769	1.0000
factor(X23.CS)=1	7.9	4	0	1	0.9003	0.7769	1.0000
factor(X23.CS)=1	8.06	3	0	1	0.9003	0.7769	1.0000
factor(X23.CS)=1	8.69	2	0	1	0.9003	0.7769	1.0000
factor(X23.CS)=1	8.88	1	0	1	0.9003	0.7769	1.0000
