# Supplementary material for: Optimal minimal residual disease threshold in pediatric acute myeloid leukemia: A retrospective cohort study based on the TARGET database
Source: PLoS Med. 2026 May 8;23(5):e1005088. doi: 10.1371/journal.pmed.1005088 (PMC13155632; doi:10.1371/journal.pmed.1005088)
Supplement: S1 Code — (ZIP) [file pmed.1005088.s002.zip › S2 code/PROJ8_6_tbl1/PROJ8_6_tbl1.lst]

Surv(X28, X27) ~ X23
<environment: 0x0000000035a979d0>
Call:
coxph(formula = formula(fml), data = wdtmp, weights = wdtmp$weights, 
    na.action = na.omit, method = ydist[i])

  n= 1205, number of events= 611 

        coef exp(coef) se(coef)     z Pr(>|z|)    
X23 0.043757  1.044728 0.002584 16.94   <2e-16 ***
---
Signif. codes:  0 '***' 0.001 '**' 0.01 '*' 0.05 '.' 0.1 ' ' 1

    exp(coef) exp(-coef) lower .95 upper .95
X23     1.045     0.9572     1.039      1.05

Concordance= 0.621  (se = 0.009 )
Rsquare= 0.125   (max possible= 0.999 )
Likelihood ratio test= 161.5  on 1 df,   p=0
Wald test            = 286.8  on 1 df,   p=0
Score (logrank) test = 420.9  on 1 df,   p=0

Surv(X28, X27) ~ factor(X23.CS)
<environment: 0x0000000035c3b020>
Call:
coxph(formula = formula(fml), data = wdtmp, weights = wdtmp$weights, 
    na.action = na.omit, method = ydist[i])

  n= 1205, number of events= 611 

                   coef exp(coef) se(coef)     z Pr(>|z|)    
factor(X23.CS)1 1.01633   2.76305  0.08406 12.09   <2e-16 ***
---
Signif. codes:  0 '***' 0.001 '**' 0.01 '*' 0.05 '.' 0.1 ' ' 1

                exp(coef) exp(-coef) lower .95 upper .95
factor(X23.CS)1     2.763     0.3619     2.343     3.258

Concordance= 0.606  (se = 0.008 )
Rsquare= 0.102   (max possible= 0.999 )
Likelihood ratio test= 130.2  on 1 df,   p=0
Wald test            = 146.2  on 1 df,   p=0
Score (logrank) test = 159  on 1 df,   p=0

Surv(X28, X27) ~ factor(X22)
<environment: 0x000000002f3aa400>
Call:
coxph(formula = formula(fml), data = wdtmp, weights = wdtmp$weights, 
    na.action = na.omit, method = ydist[i])

  n= 1205, number of events= 611 

                coef exp(coef) se(coef)     z Pr(>|z|)    
factor(X22)1 0.99831   2.71369  0.08539 11.69   <2e-16 ***
---
Signif. codes:  0 '***' 0.001 '**' 0.01 '*' 0.05 '.' 0.1 ' ' 1

             exp(coef) exp(-coef) lower .95 upper .95
factor(X22)1     2.714     0.3685     2.296     3.208

Concordance= 0.602  (se = 0.008 )
Rsquare= 0.095   (max possible= 0.999 )
Likelihood ratio test= 120.2  on 1 df,   p=0
Wald test            = 136.7  on 1 df,   p=0
Score (logrank) test = 148.2  on 1 df,   p=0
