# Supplementary material for: Optimal minimal residual disease threshold in pediatric acute myeloid leukemia: A retrospective cohort study based on the TARGET database
Source: PLoS Med. 2026 May 8;23(5):e1005088. doi: 10.1371/journal.pmed.1005088 (PMC13155632; doi:10.1371/journal.pmed.1005088)
Supplement: S1 Code — (ZIP) [file pmed.1005088.s002.zip › S2 code/PROJ8_4_tbl/PROJ8_4_tbl.lst]

[1] "Landmark analysis for time segment: EFS(years) <= 5"
Call: survfit(formula = formula(fml), data = wdtmp)

                n events median 0.95LCL 0.95UCL
factor(X22)=0 924    393     NA      NA      NA
factor(X22)=1 281    210   0.84    0.75    0.98
[1] "Landmark analysis for time segment: EFS(years) > 5"
Call: survfit(formula = formula(fml), data = wdtmp)

                n events median 0.95LCL 0.95UCL
factor(X22)=0 298      6     NA      NA      NA
factor(X22)=1  39      2     NA      NA      NA
null device 
          1 
