# Supplementary material for: Optimal minimal residual disease threshold in pediatric acute myeloid leukemia: A retrospective cohort study based on the TARGET database
Source: PLoS Med. 2026 May 8;23(5):e1005088. doi: 10.1371/journal.pmed.1005088 (PMC13155632; doi:10.1371/journal.pmed.1005088)
Supplement: S1 Code — (ZIP) [file pmed.1005088.s002.zip › S2 code/PROJ8_4_tbl/PROJ8_4_tbl.log]

R version 3.4.3 (2017-11-30) -- "Kite-Eating Tree"
Copyright (C) 2017 The R Foundation for Statistical Computing
Platform: x86_64-w64-mingw32/x64 (64-bit)

RÊÇ×ÔÓÉÈí¼þ£¬²»´øÈÎºÎµ£±£¡£
ÔÚÄ³Ð©Ìõ¼þÏÂÄã¿ÉÒÔ½«Æä×ÔÓÉÉ¢²¼¡£
ÓÃ'license()'»ò'licence()'À´¿´É¢²¼µÄÏêÏ¸Ìõ¼þ¡£

RÊÇ¸öºÏ×÷¼Æ»®£¬ÓÐÐí¶àÈËÎªÖ®×ö³öÁË¹±Ï×.
ÓÃ'contributors()'À´¿´ºÏ×÷ÕßµÄÏêÏ¸Çé¿ö
ÓÃ'citation()'»á¸æËßÄãÈçºÎÔÚ³ö°æÎïÖÐÕýÈ·µØÒýÓÃR»òR³ÌÐò°ü¡£

ÓÃ'demo()'À´¿´Ò»Ð©Ê¾·¶³ÌÐò£¬ÓÃ'help()'À´ÔÄ¶ÁÔÚÏß°ïÖúÎÄ¼þ£¬»ò
ÓÃ'help.start()'Í¨¹ýHTMLä¯ÀÀÆ÷À´¿´°ïÖúÎÄ¼þ¡£
ÓÃ'q()'ÍË³öR.

> R.Version4RUN<-343;
> R.LibLocation <- "C:/Users/qiukunyin/AppData/Roaming/EmpowerRCH/R343/library"
> #***************** Regarding ALL Following R Functions ********************
> #***** COPYRIGHT (c) 2010 X&Y Solutions, ALL RIGHT RESERVED ***************
> #******************* www.EmpowerStats.com *********************************
> #**************************************************************************
> Sys.setlocale("LC_TIME", "C")
[1] "C"
> library(doBy,lib.loc=R.LibLocation)
Warning message:
³Ì¼­°ü'doBy'ÊÇÓÃR°æ±¾3.4.4 À´½¨ÔìµÄ 
> library(plotrix,lib.loc=R.LibLocation)
Warning message:
³Ì¼­°ü'plotrix'ÊÇÓÃR°æ±¾3.4.4 À´½¨ÔìµÄ 
> library(stringi,lib.loc=R.LibLocation)
Warning message:
³Ì¼­°ü'stringi'ÊÇÓÃR°æ±¾3.4.4 À´½¨ÔìµÄ 
> library(stringr,lib.loc=R.LibLocation)
Warning message:
³Ì¼­°ü'stringr'ÊÇÓÃR°æ±¾3.4.4 À´½¨ÔìµÄ 
> library(survival,lib.loc=R.LibLocation)
> library(rms,lib.loc=R.LibLocation)
ÔØÈëÐèÒªµÄ³Ì¼­°ü£ºHmisc
ÔØÈëÐèÒªµÄ³Ì¼­°ü£ºlattice
ÔØÈëÐèÒªµÄ³Ì¼­°ü£ºFormula
ÔØÈëÐèÒªµÄ³Ì¼­°ü£ºggplot2

ÔØÈë³Ì¼­°ü£º'Hmisc'

The following objects are masked from 'package:base':

    format.pval, units

ÔØÈëÐèÒªµÄ³Ì¼­°ü£ºSparseM

ÔØÈë³Ì¼­°ü£º'SparseM'

The following object is masked from 'package:base':

    backsolve

Warning messages:
1: ³Ì¼­°ü'rms'ÊÇÓÃR°æ±¾3.4.4 À´½¨ÔìµÄ 
2: ³Ì¼­°ü'Hmisc'ÊÇÓÃR°æ±¾3.4.4 À´½¨ÔìµÄ 
3: ³Ì¼­°ü'Formula'ÊÇÓÃR°æ±¾3.4.4 À´½¨ÔìµÄ 
4: ³Ì¼­°ü'ggplot2'ÊÇÓÃR°æ±¾3.4.4 À´½¨ÔìµÄ 
5: ³Ì¼­°ü'SparseM'ÊÇÓÃR°æ±¾3.4.4 À´½¨ÔìµÄ 
> library(nnet,lib.loc=R.LibLocation)
> library(car,lib.loc=R.LibLocation)
ÔØÈëÐèÒªµÄ³Ì¼­°ü£ºcarData

ÔØÈë³Ì¼­°ü£º'car'

The following objects are masked from 'package:rms':

    Predict, vif

Warning messages:
1: ³Ì¼­°ü'car'ÊÇÓÃR°æ±¾3.4.4 À´½¨ÔìµÄ 
2: ³Ì¼­°ü'carData'ÊÇÓÃR°æ±¾3.4.4 À´½¨ÔìµÄ 
> library(mgcv,lib.loc=R.LibLocation)
ÔØÈëÐèÒªµÄ³Ì¼­°ü£ºnlme
This is mgcv 1.8-22. For overview type 'help("mgcv-package")'.

ÔØÈë³Ì¼­°ü£º'mgcv'

The following object is masked from 'package:nnet':

    multinom

> pdfwd<-6; pdfht<-6
> setwd("F:/EmpowerRCH/Analysis/PROJ8_4_tbl")
> load("F:/EmpowerRCH/Analysis/MRDnew.Rdata")
> if (length(which(ls()=="EmpowerStatsR"))==0) EmpowerStatsR<-get(ls()[1])
> names(EmpowerStatsR)<-toupper(names(EmpowerStatsR))
> #--#
> 
> attach(EmpowerStatsR)
> sink("F:/EmpowerRCH/Analysis/datastep/PROJ8_datastep.lst")
> print("Creating new variable: X23.CS")
> X23.CS<- 0+(X23>=0.05)
> X23.CS[is.na(X23)]<-NA
> EmpowerStatsR<-cbind(EmpowerStatsR,X23.CS)
> print("Creating new variable: X25.CS")
> X25.CS<- 0+(X25>=0.05)
> X25.CS[is.na(X25)]<-NA
> EmpowerStatsR<-cbind(EmpowerStatsR,X25.CS)
> rm(X23.CS,X25.CS)
> detach(EmpowerStatsR)
> sink()
> vname<-c("_N_","_STAT_","_TOTAL_","X1","X2","X2.1","X2.2")
> vlabel<-c("Ñù±¾Á¿(%)","Í³¼ÆÁ¿","ºÏ¼Æ","TARGET USI","Gender","  Male","  Female")
> vname<-c(vname,"X3","X3.1","X3.2","X4","X4.1","X4.2","X4.3","X4.4")
> vlabel<-c(vlabel,"Age group","  £¼10","  ¡Ý10","Chemotherapy Protocol","  AAML1031","  AAML0531","  AAML03P1","  CCG-2961")
> vname<-c(vname,"X5","X5.1","X5.2","X5.3")
> vlabel<-c(vlabel,"Risk group","  Low risk","  Standard risk","  High risk")
> vname<-c(vname,"X6","X7","X7.0","X7.1","X8","X9")
> vlabel<-c(vlabel,"WBC","HL","  No","  YES","BM blast(%)","Peripheral blasts (%)")
> vname<-c(vname,"X10","X10.1","X10.2","X10.3","X10.4","X10.5")
> vlabel<-c(vlabel,"Karyotype","  MLL","  t(8;21)","  inv(16)","  Normal","  Other")
> vname<-c(vname,"X11","X11.0","X11.1")
> vlabel<-c(vlabel,"FLT3-ITD Status","  FLT3-ITD-wt","  FLT3-ITD-mt")
> vname<-c(vname,"X12","X12.0","X12.1","X13","X13.0","X13.1")
> vlabel<-c(vlabel,"NPM1 Status","  NPM1-wt","  NPM1-mt","CEBPA Status","  CEBPA-wt","  CEBPA-mt")
> vname<-c(vname,"X14","X14.0","X14.1","X15","X15.0","X15.1")
> vlabel<-c(vlabel,"WT1 Status","  WT1-wt","  WT1-mt","NUP214","  Negative","  Positive")
> vname<-c(vname,"X16","X16.0","X16.1","X17","X17.1","X17.2","X17.3","X17.4","X17.5","X17.6","X17.7")
> vlabel<-c(vlabel,"NUP98","  Negative","  Positive","FAB Category","  M0","  M1","  M2","  M4","  M5","  M6","  M7")
> vname<-c(vname,"X18","X18.1","X18.2","X18.3","X19","X19.0","X19.1")
> vlabel<-c(vlabel,"CNS disease","  CNS1","  CNS2","  CNS3","Chloroma","  No","  Yes")
> vname<-c(vname,"X20","X20.0","X20.1","X20.2")
> vlabel<-c(vlabel,"CR status at end of course 1","  CR","  Not in CR","  Death")
> vname<-c(vname,"X21","X21.0","X21.1","X21.2")
> vlabel<-c(vlabel,"CR status at end of course 2","  CR","  Not in CR","  Death")
> vname<-c(vname,"X22","X22.0","X22.1")
> vlabel<-c(vlabel,"MRD at end of course 1","  £¼0.1","  ¡Ý0.1")
> vname<-c(vname,"X23","X24","X24.0","X24.1")
> vlabel<-c(vlabel,"MRD % at end of course 1","MRD at end of course 2","  £¼0.1","  ¡Ý0.1")
> vname<-c(vname,"X25","X26","X26.0","X26.1")
> vlabel<-c(vlabel,"MRD % at end of course 2","SCT in 1st CR","  No","  Yes")
> vname<-c(vname,"X27","X27.0","X27.1","X28")
> vlabel<-c(vlabel,"First Event","  No","  Yes","EFS(years)")
> vname<-c(vname,"X29","X29.0","X29.1","X30")
> vlabel<-c(vlabel,"Vital Status","  Alive","  Death","OS(years)")
> vname<-c(vname,"X31","X31.0","X31.1")
> vlabel<-c(vlabel,"Year of Diagnosis","  Year of Last Follow Up","  ¡Ý0.01%")
> vname<-c(vname,"X32","X32.0","X32.1","X33","X33.0","X33.1")
> vlabel<-c(vlabel,"Year of Last Follow Up","  No","  Yes","Gemtuzumab ozogamicin treatment","  NO-GO","  GO")
> vname<-c(vname,"X23.CS","X23.CS.0","X23.CS.1")
> vlabel<-c(vlabel,"MRD % at end of course 1 ·Ö×é","  <0.05","  >=0.05")
> vname<-c(vname,"X25.CS","X25.CS.0","X25.CS.1")
> vlabel<-c(vlabel,"MRD % at end of course 2 ·Ö×é","  <0.05","  >=0.05")
> slt.vname<-c()
> 
> library(survival,lib.loc=R.LibLocation)
> library(gdata,lib.loc=R.LibLocation)
gdata: Unable to locate valid perl interpreter
gdata: 
gdata: read.xls() will be unable to read Excel XLS and XLSX files
gdata: unless the 'perl=' argument is used to specify the location of a
gdata: valid perl intrpreter.
gdata: 
gdata: (To avoid display of this message in the future, please ensure
gdata: perl is installed and available on the executable search path.)
gdata: Unable to load perl libaries needed by read.xls()
gdata: to support 'XLX' (Excel 97-2004) files.

gdata: Unable to load perl libaries needed by read.xls()
gdata: to support 'XLSX' (Excel 2007+) files.

gdata: Run the function 'installXLSXsupport()'
gdata: to automatically download and install the perl
gdata: libaries needed to support Excel XLS and XLSX formats.

ÔØÈë³Ì¼­°ü£º'gdata'

The following object is masked from 'package:stats':

    nobs

The following object is masked from 'package:utils':

    object.size

The following object is masked from 'package:base':

    startsWith

Warning message:
³Ì¼­°ü'gdata'ÊÇÓÃR°æ±¾3.4.4 À´½¨ÔìµÄ 
> library(gridExtra,lib.loc=R.LibLocation)

ÔØÈë³Ì¼­°ü£º'gridExtra'

The following object is masked from 'package:gdata':

    combine

Warning message:
³Ì¼­°ü'gridExtra'ÊÇÓÃR°æ±¾3.4.4 À´½¨ÔìµÄ 
> library(ggplot2,lib.loc=R.LibLocation)
> library(tidyr,lib.loc=R.LibLocation)
Warning message:
³Ì¼­°ü'tidyr'ÊÇÓÃR°æ±¾3.4.4 À´½¨ÔìµÄ 
> library(broom,lib.loc=R.LibLocation)
Warning message:
³Ì¼­°ü'broom'ÊÇÓÃR°æ±¾3.4.4 À´½¨ÔìµÄ 
> library(survMisc,lib.loc=R.LibLocation)

ÔØÈë³Ì¼­°ü£º'survMisc'

The following object is masked from 'package:ggplot2':

    autoplot

Warning message:
³Ì¼­°ü'survMisc'ÊÇÓÃR°æ±¾3.4.4 À´½¨ÔìµÄ 
> library(survminer,lib.loc=R.LibLocation)
ÔØÈëÐèÒªµÄ³Ì¼­°ü£ºggpubr
ÔØÈëÐèÒªµÄ³Ì¼­°ü£ºmagrittr

ÔØÈë³Ì¼­°ü£º'magrittr'

The following object is masked from 'package:tidyr':

    extract

Warning messages:
1: ³Ì¼­°ü'survminer'ÊÇÓÃR°æ±¾3.4.4 À´½¨ÔìµÄ 
2: ³Ì¼­°ü'ggpubr'ÊÇÓÃR°æ±¾3.4.4 À´½¨ÔìµÄ 
3: ³Ì¼­°ü'magrittr'ÊÇÓÃR°æ±¾3.4.4 À´½¨ÔìµÄ 
> library(survRM2,lib.loc=R.LibLocation)
Warning message:
³Ì¼­°ü'survRM2'ÊÇÓÃR°æ±¾3.4.4 À´½¨ÔìµÄ 
>  
> ofname<-"PROJ8_4_tbl"; 
> WD<-EmpowerStatsR; wd.subset=""; 
> svy.DSN.YN <- FALSE; 
> weights<-1;weights.var <- NA; 
> WD<-cbind(WD,weights); WD<-WD[!is.na(weights),]; 
> title<-"MRD¾ÉãÐÖµ MRD1"; 
> attach(WD) 
The following object is masked _by_ .GlobalEnv:

    weights

> subjvname<-NA; 
> xvname<-NA; xv<-NA; xlv<-NA; 
> sxf<-NA; 
> svname<-NA; sv<-NA; slv<-NA; 
> av<-NA; avname<-NA; avlbl<-NA; nadj<-0; alv<-NA; 
> timev<-X28;timevname<-"X28"; 
> bv<-X22;bvar<-"X22";bvname<-"X22"; 
> colv<-X27;colvname<-"X27"; 
> v.start<-NA; vname.start<-NA; 
> v.stop<-NA; vname.stop<-NA; 
> par1<-5;dec<-4;parm<-c(NA, NA, NA, NA, 0); 
> if (!exists("pdfwd")) pdfwd<-6; 
> if (!exists("pdfht")) pdfht<-6; 
> ##R package## survival gdata gridExtra ggplot2 tidyr broom survMisc survminer survRM2 ##R package##;
> pvformat<-function(p,dec) {
+   pp <- sprintf(paste("%.",dec,"f",sep=""),as.numeric(p))
+   if (is.matrix(p)) {pp<-matrix(pp, nrow=nrow(p)); colnames(pp)<-colnames(p);rownames(pp)<-rownames(p);}
+   lw <- paste("<",substr("0.00000000000",1,dec+1),"1",sep="");
+   pp[as.numeric(p)<(1/10^dec)]<-lw
+   return(pp)
+ }
> numfmt<-function(p,dec) {
+   if (is.list(p)) p<-as.matrix(p)
+   pp <- sprintf(paste("%.",dec,"f",sep=""),as.numeric(p))
+   if (is.matrix(p)) {pp<-matrix(pp, nrow=nrow(p));colnames(pp)<-colnames(p);rownames(pp)<-rownames(p);}
+   pp[as.numeric(p)>10000000]<- "inf."
+   pp[is.na(p) | gsub(" ","",p)==""]<- ""
+   pp[p=="-Inf"]<-"-Inf"
+   pp[p=="Inf"]<-"Inf"
+   return(pp)
+ }
> getLandmarkDF <- function(yvname, WD, timevname, tp) {
+   ny<-length(yvname); tp<-c(0, tp, max(WD[,timevname],na.rm=TRUE)); ntp<-length(tp)-1;
+   tmpWD<-WD[!is.na(WD[,timevname]),]
+   for (i in (1:ntp)) {
+     wd.i<-tmpWD[tmpWD[,timevname]>tp[i],]
+     for (j in (1:ny)) {wd.i[wd.i[,yvname[j]]==1 & wd.i[,timevname]>tp[i+1],yvname[j]]<-0;}
+     wd.i[wd.i[,timevname]>tp[i+1],timevname]<-tp[i+1]
+     wd.i<-cbind(wd.i, TIME.PHASE.4LMCOX=i)
+     if (i==1) {wd.p<-wd.i;} else {wd.p<-rbind(wd.p,wd.i);}
+   }
+   return(wd.p)
+ }
> mat2htmltable<-function(mat) {
+   t1<- apply(mat,1,function(z) paste(z,collapse="</td><td>"))
+   t2<- paste("<tr><td>",t1,"</td></tr>")
+   return(paste(t2,collapse=" "))
+ }
> 
> allname<-c(colvname, timevname, vname.start, avname, bvar)
> allname<-allname[!is.na(allname)]
> WD<-WD[apply(is.na(WD[,allname]),1,sum)==0, allname]
> WD[,colvname]<-(WD[,colvname]==1)*1
> 
> if (!is.na(par1) & is.na(vname.start)) {
+   if (is.numeric(par1)) {tp<-par1;
+   } else {
+     tmp<-as.numeric(strsplit(par1," ")[[1]]);  tp<-c(tmp[!is.na(tmp)],NA)
+   }
+   if (length(tp)>2) tp<-tp[1:2]
+   tp0<-tp
+   WD<-getLandmarkDF(colvname, WD, timevname, tp);
+   tmptimeb <- vlabel[vname==timevname];
+   tptimeb <- paste(tmptimeb, "<=", tp[1]);
+   if (length(tp)>1) {
+     tptimeb<-c(tptimeb,  paste(tmptimeb, ">", tp[1], "& <=", tp[2]),paste(tmptimeb, ">", tp[2]));
+   } else {
+     tptimeb<-c(tptimeb,  paste(tmptimeb, ">", tp[1]));
+   }
+   ntp<-length(tp)+1; pngfsuff<-paste("_seg",(1:ntp),sep=""); tp<-c(0,tp,max(WD[,timevname],na.rm=TRUE))
+ } else {
+   ntp<-1; WD<-cbind(WD,TIME.PHASE.4LMCOX=1);pngfsuff<-""; tp<-c(0,max(WD[,timevname],na.rm=TRUE))
+ }
> 
> vlabelN<-(substr(vlabel,1,1)==" ");
> vlabelZ<-vlabel[vlabelN];vlabelV<-vlabel[!vlabelN]
> vnameV<-vname[!vlabelN];vnameZ<-vname[vlabelN]
> colvb<-vlabelV[match(colvname,vnameV)]; if (is.na(colvb)) colvb<-colvname;  
> if (is.na(avname[1])) avname<-c()
> fmlx<-"1"; fml1<-"1"
> if (!is.na(bvar)) {
+   bvb<-vlabelV[match(bvar,vnameV)]; if (is.na(bvb)) bvb<-bvar; 
+   bv.lv<-levels(factor(bv)); 
+   bv.lb<-vlabelZ[match(paste(bvar,bv.lv,sep="."),vnameZ)]
+   bv.lb[is.na(bv.lb)]<-bv.lv[is.na(bv.lb)]
+   nbg<-length(bv.lv)
+   fmlx<-paste("factor(",bvar,")", sep="");
+   fml1<-fmlx;
+   if (length(avname)>0) {
+     av1<-avname; av1[alv>2]<-paste("factor(",avname[alv>2],")",sep="")
+     fmlx<-paste(fmlx, paste(av1, collapse="+"), sep="+")
+     wdnew <- as.numeric(bv.lv)
+     for (i in 1:length(avname)) {
+       if (alv[i] == 0) {wdnew <- cbind(wdnew, mean(WD[, avname[i]]));
+ 	  } else {wdnew <- cbind(wdnew, min(WD[, avname[i]]));}
+     }	
+     colnames(wdnew)<-c(bvar,avname)
+     wdnew<-as.data.frame(wdnew)	
+   }
+ }  
> fml0<-"";
> if (!is.na(vname.start)) {
+   fml0<-paste("Surv(,",vname.start,",",timevname,",",colvname,")~")
+   timevb<-paste(vlabelV[match(vname.start,vnameV)],"--",vlabelV[match(timevname,vnameV)]);
+   if (is.na(timevb)) timevb<-paste(vname.start,"--",timevname);
+ } else {
+   if (!is.na(timevname)) fml0<-paste("Surv(", timevname, ",", colvname, ")~"); 
+   timevb<-vlabelV[match(timevname,vnameV)];
+   if (is.na(timevb)) timevb<-timevname;
+ }
> fml<-paste(fml0, fmlx);
> fml1<-paste(fml0, fml1);
> tau <- NULL; armv<-"";
> if (!is.na(parm[4]) & !is.na(bvar)) {
+   if (nbg == 2) {
+     if (max(WD[,bvar])!=1 | min(WD[,bvar]) !=0) {
+ 	   tmp.GROUP<- (WD[,bvar]==max(WD[,bvar]))*1
+ 	   tmp.GROUP[is.na(WD[,bvar])]<-NA
+ 	   WD<-cbind(WD, tmp.GROUP)
+ 	   armv<-"tmp.GROUP" 
+ 	} else {armv<-bvar;}
+     if (is.numeric(parm[4])) tau <- parm[4] 	
+   }
+ }
> w<-c("<html><head>","<meta http-equiv=\"Content-Type\" content=\"text/html\" charset=\"gb2312\" /></head><body>")
> w<-c(w,"<h2>Kaplan Meier Survival Curve</h2>")
> w<-c(w,paste("</br>Outcome:", colvb))
> w<-c(w,paste("</br>Time:", timevb))
> 
> surv.mat <- NULL
> par2<-parm[2]; tval<-NULL; if (!is.na(par2)) tval<-par2;
> if (!is.na(colvname) & (fml>"")) { 
+   sink(paste(ofname,".lst",sep="")) 
+   for (k in (1:ntp)) {
+    if (ntp>1) {
+      w<-c(w,paste("</br></br>Landmark analysis for time segment:", tptimeb[k]), "</br>")
+      print(paste("Landmark analysis for time segment:", tptimeb[k]))
+    }
+    pngf<-paste(ofname,pngfsuff[k],"_",c(1:4,0,"b"),".png",sep="")
+    pdff<-paste(ofname,pngfsuff[k],"_",c(1:4,0,"b"),".pdf",sep="")
+    wdtmp<-WD[WD[,"TIME.PHASE.4LMCOX"]==k,]
+    tlim<-c(tp[k], tp[k+1])
+    if (length(avname)>0 & !is.na(bvar)) {
+ 	 tmp.cox <-coxph(formula(fml), data=wdtmp)
+      tmp.sfit<-survfit(tmp.cox, newdata=wdnew)
+ 	 tmp.med0<-surv_median(survfit(formula(fml1), data=wdtmp))
+ 	 tmp.med0<-cbind(tmp.med0[,1], numfmt(tmp.med0[,(2:4)],3))
+      tmp.med<-surv_median(tmp.sfit)
+ 	 tmp.med<-cbind(tmp.med0[,1], numfmt(tmp.med[,(2:4)],3))
+      oo.med<- rbind(colnames(tmp.med), c("Unadjusted","","",""), tmp.med0)
+ 	 oo.med<- rbind(oo.med, c("Adjusted","","",""), tmp.med)	 
+    } else {
+      tmp.sfit<-survfit(formula(fml), data=wdtmp)
+    }
+    print(tmp.sfit)  
+    if (is.na(bvar)) {
+      ss<-summary(tmp.sfit)
+ 	 cname<-c(timevb,"N.Risk","N.Event","N.Censor","Survival","95%CI Low","95%CI Upp")
+      oo<-cbind(tmp.sfit$time,tmp.sfit$n.risk,tmp.sfit$n.event,tmp.sfit$n.censor, numfmt(cbind(tmp.sfit$surv,tmp.sfit$lower,tmp.sfit$upper),4))
+      if (is.null(surv.mat)) surv.mat<-cname
+ 	 surv.mat<-rbind(surv.mat, oo)
+      oo<-rbind(cname,oo)
+      oo2<-rbind(names(ss$table),round(ss$table,3))
+      tmp.miny<-floor(min(tmp.sfit$lower,na.rm=TRUE)*10)/10
+ 
+      png(pngf[1],width=720,height=560)
+ 	 if (!is.na(par2)) {
+        plot(tmp.sfit,ylim=c(tmp.miny,1),xlim=tlim, ylab="Survival",xlab=timevb,main=colvb, mark.time=FALSE, xaxt="n")
+ 	   axis(1, at=seq(0,tlim[2], by=par2))
+      } else {
+        plot(tmp.sfit,ylim=c(tmp.miny,1),xlim=tlim, ylab="Survival",xlab=timevb,main=colvb, mark.time=FALSE)
+      }	 
+      dev.off()
+      pdf(pdff[1],width=pdfwd, height=pdfht, family="Helvetica");
+ 	 if (!is.na(par2)) {
+        plot(tmp.sfit,ylim=c(tmp.miny,1),xlim=tlim, ylab="Survival",xlab=timevb,main=colvb, mark.time=FALSE, xaxt="n")
+        axis(1, at=seq(0,tlim[2], by=par2))
+      } else {
+        plot(tmp.sfit,ylim=c(tmp.miny,1),xlim=tlim, ylab="Survival",xlab=timevb,main=colvb, mark.time=FALSE)
+      }	 
+      dev.off()
+ 
+      png(pngf[2],width=720,height=560)
+ 	 if (!is.na(par2)) {
+        plot(tmp.sfit,mark.time=FALSE,fun="cumhaz",xlim=tlim,ylab="Cumulative Hazard",xlab=timevb,main=colvb, xaxt="n")
+        axis(1, at=seq(0,tlim[2], by=par2))
+      } else {
+        plot(tmp.sfit,mark.time=FALSE,fun="cumhaz",xlim=tlim,ylab="Cumulative Hazard",xlab=timevb,main=colvb)
+      }	 
+      dev.off()
+      pdf(pdff[2],width=pdfwd, height=pdfht, family="Helvetica");
+  	 if (!is.na(par2)) {
+        plot(tmp.sfit,mark.time=FALSE,fun="cumhaz",xlim=tlim,ylab="Cumulative Hazard",xlab=timevb,main=colvb, xaxt="n")
+ 	   axis(1, at=seq(0,tlim[2], by=par2))
+      } else {
+ 	   plot(tmp.sfit,mark.time=FALSE,fun="cumhaz",xlim=tlim,ylab="Cumulative Hazard",xlab=timevb,main=colvb)
+ 	 }  
+      dev.off()
+ 
+      png(pngf[3],width=720,height=560)
+ 	 if (!is.na(par2)) {
+        plot(tmp.sfit,mark.time=FALSE,fun="event",xlim=tlim,ylab="Cumulative events (1-y)",xlab=timevb,main=colvb, xaxt="n")
+        axis(1, at=seq(0,tlim[2], by=par2))
+      } else {
+        plot(tmp.sfit,mark.time=FALSE,fun="event",xlim=tlim,ylab="Cumulative events (1-y)",xlab=timevb,main=colvb)
+ 	 }  
+ 	 dev.off()
+      pdf(pdff[3],width=pdfwd, height=pdfht, family="Helvetica");
+      if (!is.na(par2)) {
+        plot(tmp.sfit,mark.time=FALSE,fun="event",xlim=tlim,ylab="Cumulative events (1-y)",xlab=timevb,main=colvb, xaxt="n")
+        axis(1, at=seq(0,tlim[2], by=par2))
+      } else {
+ 	   plot(tmp.sfit,mark.time=FALSE,fun="event",xlim=tlim,ylab="Cumulative events (1-y)",xlab=timevb,main=colvb)
+      }
+ 	 dev.off()
+     
+      png(pngf[6],width=720,height=720);    
+      ggsurvplot(tmp.sfit,data=wdtmp,conf.int=TRUE,xlim=tlim,xlab=timevb,risk.table=TRUE,ncensor.plot=TRUE,palette="black",break.time.by=tval)
+      dev.off()
+      pdf(pdff[6],width=pdfwd, height=pdfht*1.2, family="Helvetica"); 
+      ggsurvplot(tmp.sfit,data=wdtmp,conf.int=TRUE,xlim=tlim,xlab=timevb,risk.table=TRUE,ncensor.plot=TRUE,palette="black",break.time.by=tval)
+      dev.off()
+      ow<-""
+ 	 
+    } else {
+      if (length(avname)==0) {
+        sv<-summary(tmp.sfit)
+   	   cname<-c("",timevb,"N.Risk","N.Event","N.Censor","Survival","95%CI Low","95%CI Upp")
+        oo<-cbind(tmp.sfit$time,tmp.sfit$n.risk,tmp.sfit$n.event,tmp.sfit$n.censor, numfmt(cbind(tmp.sfit$surv,tmp.sfit$lower,tmp.sfit$upper),4))
+        oo<-cbind(rep(names(tmp.sfit$strata),tmp.sfit$strata),oo)
+ 	   if (is.null(surv.mat)) surv.mat<-cname
+ 	   surv.mat<-rbind(surv.mat, oo)
+        oo<-rbind(cname,oo)
+        oo2<-rbind(c(bvar,colnames(sv$table)),cbind(rownames(sv$table),round(sv$table,3)))
+      } else {
+        surv<-NULL; surv.cname<-NULL
+        for (b in 1:nbg) {
+          surv.cname<-c(surv.cname, paste(trim(bv.lb[b]), c("Surv", "95%CI low", "95%CI upp"), sep=": "))
+          surv<- cbind(surv, tmp.sfit$surv[,b], tmp.sfit$lower[,b], tmp.sfit$upper[,b])
+  	   }
+        surv<-numfmt(surv,4)
+ 	   cname<-c(timevb,"N.Risk","N.Event","N.Censor", surv.cname)
+ 	   oo<-cbind(tmp.sfit$time, tmp.sfit$n.risk, tmp.sfit$n.event, tmp.sfit$n.censor, surv)
+        if (is.null(surv.mat)) surv.mat<-cname
+ 	   surv.mat<-rbind(surv.mat, oo)
+        oo<-rbind(cname, oo)
+      }   
+ 
+      tmp.miny<-floor(min(tmp.sfit$lower,na.rm=TRUE)*10)/10
+ 
+      png(pngf[1],width=720,height=560)
+ 	 if (!is.na(par2)) {
+        plot(tmp.sfit,lty=1,col=(2:(nbg+1)), ylim=c(tmp.miny,1.05),xlim=tlim, ylab="Survival", xlab=timevb, main=colvb, mark.time=FALSE, xaxt="n")
+        axis(1, at=seq(0,tlim[2], by=par2))
+      } else {
+        plot(tmp.sfit,lty=1,col=(2:(nbg+1)), ylim=c(tmp.miny,1.05),xlim=tlim, ylab="Survival", xlab=timevb, main=colvb, mark.time=FALSE)	 
+      }
+      legend("topright",bv.lb,lty=1,col=(2:(nbg+1)),title=bvb)
+      dev.off()
+      pdf(pdff[1],width=pdfwd, height=pdfht, family="Helvetica");
+      if (!is.na(par2)) {
+        plot(tmp.sfit,lty=(1:nbg),col=(2:(nbg+1)), ylim=c(tmp.miny,1.05),xlim=tlim, ylab="Survival", xlab=timevb, main=colvb, mark.time=FALSE, xaxt="n")
+        axis(1, at=seq(0,tlim[2], by=par2))
+      } else {
+        plot(tmp.sfit,lty=(1:nbg),col=(2:(nbg+1)), ylim=c(tmp.miny,1.05),xlim=tlim, ylab="Survival", xlab=timevb, main=colvb, mark.time=FALSE)
+      }
+ 	 legend("topright",bv.lb,lty=(1:nbg),col=(2:(nbg+1)),title=bvb)
+      dev.off()
+      
+      png(pngf[2],width=720,height=560)
+      if (!is.na(par2)) {
+        plot(tmp.sfit,lty=1,col=(2:(nbg+1)),mark.time=FALSE,fun="cumhaz",xlim=tlim, ylab="Cumulative Hazard",xlab=timevb,main=colvb,xaxt="n")
+        axis(1, at=seq(0,tlim[2], by=par2))
+      } else {
+        plot(tmp.sfit,lty=1,col=(2:(nbg+1)),mark.time=FALSE,fun="cumhaz",xlim=tlim, ylab="Cumulative Hazard",xlab=timevb,main=colvb)
+      }
+      legend("topleft",bv.lb,lty=1,col=(2:(nbg+1)),title=bvb)
+      dev.off()
+      pdf(pdff[2],width=pdfwd, height=pdfht, family="Helvetica");
+ 	 if (!is.na(par2)) {
+        plot(tmp.sfit,lty=1,col=(2:(nbg+1)),mark.time=FALSE,fun="cumhaz",xlim=tlim, ylab="Cumulative Hazard",xlab=timevb,main=colvb,xaxt="n")
+        axis(1, at=seq(0,tlim[2], by=par2))
+      } else {
+        plot(tmp.sfit,lty=1,col=(2:(nbg+1)),mark.time=FALSE,fun="cumhaz",xlim=tlim, ylab="Cumulative Hazard",xlab=timevb,main=colvb)
+      }
+      legend("topleft",bv.lb,lty=1,col=(2:(nbg+1)),title=bvb)
+      dev.off()
+ 
+      png(pngf[3],width=720,height=560)
+ 	 if (!is.na(par2)) {
+        plot(tmp.sfit,lty=1,col=(2:(nbg+1)),mark.time=FALSE,fun="event",xlim=tlim, ylab="Cumulative events (1-y)",xlab=timevb,main=colvb,xaxt="n")
+        axis(1, at=seq(0,tlim[2], by=par2))
+      } else {
+ 	   plot(tmp.sfit,lty=1,col=(2:(nbg+1)),mark.time=FALSE,fun="event",xlim=tlim, ylab="Cumulative events (1-y)",xlab=timevb,main=colvb)
+      }
+      legend("topleft",bv.lb,lty=1,col=(2:(nbg+1)),title=bvb)
+      dev.off()
+      pdf(pdff[3],width=pdfwd, height=pdfht, family="Helvetica");
+ 	 if (!is.na(par2)) {
+        plot(tmp.sfit,lty=1,col=(2:(nbg+1)),mark.time=FALSE,fun="event",xlim=tlim, ylab="Cumulative events (1-y)",xlab=timevb,main=colvb,xaxt="n")
+        axis(1, at=seq(0,tlim[2], by=par2))
+      } else {
+ 	   plot(tmp.sfit,lty=1,col=(2:(nbg+1)),mark.time=FALSE,fun="event",xlim=tlim, ylab="Cumulative events (1-y)",xlab=timevb,main=colvb)
+      }
+      legend("topleft",bv.lb,lty=1,col=(2:(nbg+1)),title=bvb)
+      dev.off()
+ 	
+      if (length(avname)==0) {	 
+        ggsurv0<-ggsurvplot(tmp.sfit,data=wdtmp,pval=TRUE,conf.int=FALSE,xlim=tlim,xlab=timevb,legend.title=bvb,legend.labs=bv.lb,break.time.by=tval,
+        risk.table=TRUE,risk.table.y.text.col=T,risk.table.height=0.25,risk.table.y.text=FALSE,ncensor.plot=TRUE,ncensor.plot.height = 0.25)
+        png(pngf[5],width=720,height=720); print(ggsurv0);  dev.off()
+        pdf(pdff[5],width=pdfwd, height=pdfht*1.2, family="Helvetica"); print(ggsurv0); dev.off()
+     
+        ggsurv<-ggsurvplot(tmp.sfit,data=wdtmp,pval=TRUE,conf.int=FALSE,xlim=tlim,xlab=timevb,legend.title=bvb,legend.labs=bv.lb,break.time.by=tval,
+        risk.table=TRUE,risk.table.height=0.25,linetype="strata",color="black")
+        png(pngf[6],width=720,height=720); print(ggsurv);  dev.off()
+        pdf(pdff[6],width=pdfwd, height=pdfht*1.2, family="Helvetica"); print(ggsurv); dev.off()
+     
+        svd<-survdiff(formula(fml), data=wdtmp)
+        ow<-c("Log rank test: implements the G-rho family of Harrington and Fleming (1982), with weights on each death of S(t)^rho, where S is the Kaplan-Meier estimate of survival. With rho = 0 this is the log-rank or Mantel-Haenszel test.")
+        tmp.svdmat<-rbind(c(" ","N","Observed","Expected"),cbind(names(svd$n),svd$n,svd$obs,numfmt(svd$exp,4)))
+        ow<-c(ow,"</br></br><table border=3>",mat2htmltable(tmp.svdmat),"</table></br>") 
+        ow<-c(ow,"Chisq=",numfmt(svd$chisq,4), " on ", length(svd$n)-1, " degree of freedom, p=", pvformat(1-pchisq(svd$chisq,length(svd$n)-1),4))
+ 	 } else {
+        ss<-summary(tmp.cox);  coe<-ss$coefficients;
+        coe0<-cbind(coe[,1],coe[,3],coe[,4],coe[,2],1/coe[,2], exp(coe[,1]-1.96*coe[,3]), exp(coe[,1]+1.96*coe[,3]))
+        coe<-cbind(numfmt(coe0,4),pvformat(coe[,5],4))
+        ow<-c(" ","coef.","se(coef.)","z","HR=exp(coef)","1/HR","95%CI lower","95%CI upper","P¡¡value")
+        ow<-rbind(ow,cbind(rownames(coe),coe)) 
+ 	   ow<-paste("</br><table border=3>",mat2htmltable(ow),"</table></br>") 
+ 	 }
+ 	 if (armv > "") {
+ 	   covxx<-NULL; if (length(avname)>0) covxx <- wdtmp[,avname]
+ 	   rs0<-rmst2(wdtmp[,timevname], wdtmp[,colvname], wdtmp[,armv], tau=tau, covariates=NULL)
+        print(rs0)
+        t1<-c("Group","<strong>RMST</strong>","se","95%CI lower","95%CI upper","<strong>RMTL</strong>","se","95%CI lower","95%CI upper")
+        t1<-rbind(t1,c("arm=1", numfmt(rs0$RMST.arm1$result[1,],3), numfmt(rs0$RMST.arm1$result[2,],3)))
+        t1<-rbind(t1,c("arm=0", numfmt(rs0$RMST.arm0$result[1,],3), numfmt(rs0$RMST.arm0$result[2,],3)))
+ 	   t2<-rs0$unadjusted.result
+ 	   t2[,(1:3)]<-numfmt(t2[,(1:3)],3)
+ 	   t2[,4]<-pvformat(t2[,4],4)
+ 	   t3<-NULL
+ 	   if (!is.null(covxx)) {
+ 	     rs1<-rmst2(wdtmp[,timevname], wdtmp[,colvname], wdtmp[,armv], tau=tau, covariates=covxx)
+ 		 print(rs1)
+ 		 ta<-rs1$adjusted.result
+ 		 ta<-paste(numfmt(ta[,1],3), " (", numfmt(ta[,2],3), ",", numfmt(ta[,3],3), ") ", pvformat(ta[,4],4), sep="")
+ 		 t2<-cbind(rownames(t2), paste(t2[,1], " (", t2[,2], ",", t2[,3], ") ", t2[,4], sep=""), ta)
+ 		 t2<-rbind(c("","Unadjusted","Adjusted"), t2)
+ 		 tmp1<-rs1$RMST.difference.adjusted
+          tmp2<-rs1$RMST.ratio.adjusted
+          tmp3<-rs1$RMTL.ratio.adjusted
+          tmp1<-cbind(rownames(tmp1),numfmt(tmp1[,(1:3)],3),pvformat(tmp1[,4],4),"",numfmt(tmp1[,(5:6)],3))
+          tmp2<-cbind(rownames(tmp2),numfmt(tmp2[,(1:3)],3),pvformat(tmp2[,4],4),numfmt(tmp2[,(5:7)],3))
+          tmp3<-cbind(rownames(tmp3),numfmt(tmp3[,(1:3)],3),pvformat(tmp3[,4],4),numfmt(tmp3[,(5:7)],3))
+          t3<-c("","coef","se","z","P value","exp(coef)","95%CI lower","95%CI upper")
+          t3<-rbind(t3,c("Model: difference of RMST", rep("",7)),tmp1)
+          t3<-rbind(t3,c("Model: ratio of RMST", rep("",7)),tmp2)
+          t3<-rbind(t3,c("Model: ratio of RMTL", rep("",7)),tmp3)
+ 	   } else {	 
+ 	     t2<-cbind(c("",rownames(t2)), rbind(colnames(t2),t2))
+ 	   }	 
+        rw<-c("</br></br><strong>Restricted mean survival time (RMST) analysis</strong></br>")
+ 	   rw<-c(rw,"Restricted to time point (tau=)", round(rs0$tau,3), "</br>")
+ 	   rw<-c(rw, paste("arm = 1 refer to", bvar, "=", max(WD[,bvar])), "</br>")
+ 	   rw<-c(rw,"</br>Unadjusted RMST (restricted mean survival time) and RMTL (restricted mean time lost)")
+ 	   rw<-c(rw,"<table border=3>",mat2htmltable(t1),"</table>")
+ 	   rw<-c(rw,"</br></br>Between group comparison<table border=3>",mat2htmltable(t2),"</table>")
+ 	   if (!is.null(t3)) rw<-c(rw,"</br></br>Model summary<table border=3>",mat2htmltable(t3),"</table>")
+ 	 }	 
+   }
+   w<-c(w,ow)     
+   if (armv >"") w<-c(w,rw)
+   w<-c(w,"</br>Survival table<table border=3>",mat2htmltable(oo),"</table></br>") 
+   if (length(avname)==0) {w<-c(w,"</br><table border=3>",mat2htmltable(oo2),"</table></br>"); 
+   } else if (is.matrix(oo.med)) {w<-c(w,"</br>Median survival time<table border=3>",mat2htmltable(oo.med),"</table></br>");} 
+   if (!is.null(surv.mat)) write.table(surv.mat, file=paste(ofname,".xls",sep=""), col.names=FALSE, row.names=FALSE, sep="\t");
+  }
+  if (!is.na(bvar) & ntp>1 & length(avname)==0) {
+    WD<-cbind(WD, tgrp= WD[,"TIME.PHASE.4LMCOX"]*10+ WD[,bvar])
+    fml2<-paste(fml0,"tgrp")
+    tmp.sfit<-survfit(formula(fml2), data=WD)
+    png(paste(ofname,".png",sep=""),width=720,height=560)
+    plot(tmp.sfit,lty=(1:nbg),col=(2:(nbg+1)), ylim=c(tmp.miny,1.05), ylab="Survival", xlab=timevb, main=colvb)
+    legend("topright",bv.lb,lty=(1:nbg),col=(2:(nbg+1)),title=bvb)
+    abline(v=tp0, lty=1)
+    dev.off()
+    pdf(paste(ofname,".pdf",sep=""),width=pdfwd, height=pdfht, family="Helvetica");
+    plot(tmp.sfit,lty=(1:nbg),col=(2:(nbg+1)), ylim=c(tmp.miny,1.05), ylab="Survival", xlab=timevb, main=colvb)
+    legend("topright",bv.lb,lty=(1:nbg),col=(2:(nbg+1)),title=bvb)
+    abline(v=tp0, lty=1)
+    dev.off()
+ 
+    fml3<-paste(fml0,bvar)
+    tmp.sfit<-survfit(formula(fml3), data=WD)
+    ggsurv<-ggsurvplot(tmp.sfit,data=WD,conf.int=TRUE,xlab=timevb,risk.table=TRUE,ncensor.plot=TRUE,color="black",break.time.by=tval)
+    png(paste(ofname,"_0.png",sep=""),width=720,height=720); print(ggsurv);  dev.off()
+    pdf(paste(ofname,"_0.pdf",sep=""),width=pdfwd, height=pdfht*1.5, family="Helvetica"); print(ggsurv); dev.off()  
+  }
+ }
Warning messages:
1: Now, to change color palette, use the argument palette= 'black' instead of color = 'black' 
2: Now, to change color palette, use the argument palette= 'black' instead of color = 'black' 
3: Now, to change color palette, use the argument palette= 'black' instead of color = 'black' 
> w<-c(w,wd.subset)
> w<-c(w,paste("</br></br>Created by EmpowerStats (www.empowerstats.com) and R on",Sys.Date()))
> w<-c(w,"</body></html>")
> fileConn<-file(paste(ofname,".htm",sep="")); writeLines(w, fileConn)
> dev.off()
Error in dev.off() : ²»ÄÜ¹Ø±ÕÒ»ºÅ×°ÖÃ(ÎÞÐ§×°ÖÃ)
Í£Ö¹Ö´ÐÐ
