# Supplementary material for: Optimal minimal residual disease threshold in pediatric acute myeloid leukemia: A retrospective cohort study based on the TARGET database
Source: PLoS Med. 2026 May 8;23(5):e1005088. doi: 10.1371/journal.pmed.1005088 (PMC13155632; doi:10.1371/journal.pmed.1005088)
Supplement: S1 Code — (ZIP) [file pmed.1005088.s002.zip › S2 code/PROJ8_4_tbl/PROJ8_4_tbl.xls]

	EFS(years)	N.Risk	N.Event	N.Censor	Survival	95%CI Low	95%CI Upp
factor(X22)=0	0.16	924	1	0	0.9989	0.9968	1.0000
factor(X22)=0	0.17	923	3	0	0.9957	0.9914	0.9999
factor(X22)=0	0.18	920	2	0	0.9935	0.9883	0.9987
factor(X22)=0	0.19	918	1	1	0.9924	0.9868	0.9980
factor(X22)=0	0.2	916	4	0	0.9881	0.9811	0.9951
factor(X22)=0	0.21	912	4	0	0.9838	0.9756	0.9919
factor(X22)=0	0.22	908	1	0	0.9827	0.9743	0.9911
factor(X22)=0	0.23	907	2	1	0.9805	0.9716	0.9895
factor(X22)=0	0.24	904	1	0	0.9794	0.9703	0.9886
factor(X22)=0	0.26	903	4	0	0.9751	0.9651	0.9852
factor(X22)=0	0.27	899	2	1	0.9729	0.9625	0.9834
factor(X22)=0	0.28	896	4	0	0.9686	0.9574	0.9799
factor(X22)=0	0.29	892	3	0	0.9653	0.9536	0.9772
factor(X22)=0	0.31	889	1	0	0.9642	0.9523	0.9763
factor(X22)=0	0.32	888	2	0	0.9621	0.9498	0.9745
factor(X22)=0	0.33	886	2	0	0.9599	0.9473	0.9726
factor(X22)=0	0.37	884	2	0	0.9577	0.9448	0.9708
factor(X22)=0	0.38	882	2	0	0.9555	0.9423	0.9689
factor(X22)=0	0.4	880	4	0	0.9512	0.9374	0.9652
factor(X22)=0	0.41	876	4	0	0.9469	0.9325	0.9614
factor(X22)=0	0.42	872	2	0	0.9447	0.9300	0.9596
factor(X22)=0	0.44	870	5	0	0.9393	0.9240	0.9548
factor(X22)=0	0.45	865	2	0	0.9371	0.9215	0.9529
factor(X22)=0	0.46	863	2	0	0.9349	0.9191	0.9510
factor(X22)=0	0.47	861	3	0	0.9317	0.9155	0.9481
factor(X22)=0	0.5	858	3	0	0.9284	0.9119	0.9452
factor(X22)=0	0.51	855	1	0	0.9273	0.9107	0.9442
factor(X22)=0	0.52	854	3	0	0.9241	0.9071	0.9413
factor(X22)=0	0.53	851	5	0	0.9186	0.9011	0.9364
factor(X22)=0	0.54	846	2	0	0.9165	0.8988	0.9345
factor(X22)=0	0.55	844	3	0	0.9132	0.8952	0.9316
factor(X22)=0	0.56	841	6	0	0.9067	0.8881	0.9257
factor(X22)=0	0.57	835	4	0	0.9023	0.8834	0.9217
factor(X22)=0	0.58	831	4	0	0.8980	0.8787	0.9177
factor(X22)=0	0.59	827	4	0	0.8936	0.8740	0.9138
factor(X22)=0	0.6	823	4	0	0.8893	0.8693	0.9098
factor(X22)=0	0.61	819	1	0	0.8882	0.8681	0.9088
factor(X22)=0	0.62	818	2	0	0.8860	0.8658	0.9068
factor(X22)=0	0.63	816	1	0	0.8850	0.8646	0.9058
factor(X22)=0	0.64	815	4	0	0.8806	0.8599	0.9018
factor(X22)=0	0.65	811	4	0	0.8763	0.8553	0.8978
factor(X22)=0	0.66	807	1	0	0.8752	0.8541	0.8968
factor(X22)=0	0.67	806	3	0	0.8719	0.8506	0.8938
factor(X22)=0	0.68	803	5	0	0.8665	0.8448	0.8887
factor(X22)=0	0.69	798	4	0	0.8622	0.8402	0.8847
factor(X22)=0	0.7	794	5	0	0.8567	0.8344	0.8797
factor(X22)=0	0.71	789	3	0	0.8535	0.8309	0.8766
factor(X22)=0	0.72	786	5	0	0.8480	0.8252	0.8715
factor(X22)=0	0.73	781	4	0	0.8437	0.8206	0.8675
factor(X22)=0	0.74	777	4	0	0.8394	0.8160	0.8634
factor(X22)=0	0.75	773	2	0	0.8372	0.8137	0.8614
factor(X22)=0	0.76	771	10	0	0.8263	0.8022	0.8512
factor(X22)=0	0.77	761	1	0	0.8252	0.8011	0.8501
factor(X22)=0	0.78	760	2	0	0.8231	0.7988	0.8481
factor(X22)=0	0.79	758	6	0	0.8166	0.7919	0.8419
factor(X22)=0	0.8	752	4	0	0.8122	0.7874	0.8378
factor(X22)=0	0.81	748	5	0	0.8068	0.7817	0.8327
factor(X22)=0	0.82	743	6	0	0.8003	0.7749	0.8265
factor(X22)=0	0.83	737	4	0	0.7959	0.7703	0.8224
factor(X22)=0	0.84	733	5	0	0.7905	0.7646	0.8172
factor(X22)=0	0.85	728	1	0	0.7894	0.7635	0.8162
factor(X22)=0	0.86	727	2	0	0.7872	0.7612	0.8141
factor(X22)=0	0.87	725	1	0	0.7861	0.7601	0.8131
factor(X22)=0	0.88	724	7	0	0.7785	0.7522	0.8058
factor(X22)=0	0.89	717	2	0	0.7764	0.7499	0.8038
factor(X22)=0	0.9	715	3	0	0.7731	0.7465	0.8006
factor(X22)=0	0.91	712	2	0	0.7709	0.7443	0.7986
factor(X22)=0	0.92	710	4	0	0.7666	0.7398	0.7944
factor(X22)=0	0.93	706	8	0	0.7579	0.7308	0.7861
factor(X22)=0	0.94	698	2	0	0.7557	0.7285	0.7840
factor(X22)=0	0.95	696	1	0	0.7547	0.7274	0.7830
factor(X22)=0	0.96	695	2	1	0.7525	0.7251	0.7809
factor(X22)=0	0.97	692	1	0	0.7514	0.7240	0.7798
factor(X22)=0	0.99	691	2	1	0.7492	0.7217	0.7777
factor(X22)=0	1	688	4	0	0.7449	0.7172	0.7736
factor(X22)=0	1.01	684	3	0	0.7416	0.7139	0.7704
factor(X22)=0	1.02	681	3	1	0.7383	0.7105	0.7673
factor(X22)=0	1.03	677	3	0	0.7351	0.7071	0.7641
factor(X22)=0	1.05	674	6	0	0.7285	0.7004	0.7578
factor(X22)=0	1.06	668	3	1	0.7252	0.6970	0.7547
factor(X22)=0	1.07	664	4	0	0.7209	0.6925	0.7504
factor(X22)=0	1.08	660	4	0	0.7165	0.6880	0.7462
factor(X22)=0	1.09	656	2	0	0.7143	0.6857	0.7441
factor(X22)=0	1.1	654	2	0	0.7121	0.6835	0.7420
factor(X22)=0	1.11	652	0	2	0.7121	0.6835	0.7420
factor(X22)=0	1.12	650	3	1	0.7089	0.6801	0.7388
factor(X22)=0	1.13	646	4	0	0.7045	0.6756	0.7346
factor(X22)=0	1.14	642	2	1	0.7023	0.6733	0.7324
factor(X22)=0	1.15	639	1	1	0.7012	0.6722	0.7314
factor(X22)=0	1.16	637	1	0	0.7001	0.6711	0.7303
factor(X22)=0	1.17	636	1	0	0.6990	0.6699	0.7293
factor(X22)=0	1.18	635	1	0	0.6979	0.6688	0.7282
factor(X22)=0	1.19	634	2	0	0.6957	0.6666	0.7261
factor(X22)=0	1.2	632	3	0	0.6924	0.6632	0.7228
factor(X22)=0	1.21	629	1	1	0.6913	0.6620	0.7218
factor(X22)=0	1.24	627	1	0	0.6902	0.6609	0.7207
factor(X22)=0	1.25	626	0	1	0.6902	0.6609	0.7207
factor(X22)=0	1.26	625	1	0	0.6891	0.6598	0.7196
factor(X22)=0	1.27	624	4	0	0.6846	0.6552	0.7154
factor(X22)=0	1.28	620	2	1	0.6824	0.6530	0.7132
factor(X22)=0	1.3	617	3	0	0.6791	0.6496	0.7100
factor(X22)=0	1.31	614	2	0	0.6769	0.6473	0.7078
factor(X22)=0	1.32	612	1	0	0.6758	0.6462	0.7068
factor(X22)=0	1.34	611	3	1	0.6725	0.6428	0.7035
factor(X22)=0	1.35	607	1	0	0.6714	0.6417	0.7025
factor(X22)=0	1.36	606	2	0	0.6692	0.6394	0.7003
factor(X22)=0	1.37	604	2	1	0.6669	0.6371	0.6981
factor(X22)=0	1.38	601	2	0	0.6647	0.6349	0.6960
factor(X22)=0	1.39	599	2	0	0.6625	0.6326	0.6938
factor(X22)=0	1.4	597	1	0	0.6614	0.6315	0.6927
factor(X22)=0	1.41	596	1	0	0.6603	0.6303	0.6917
factor(X22)=0	1.42	595	4	0	0.6558	0.6258	0.6873
factor(X22)=0	1.43	591	4	0	0.6514	0.6213	0.6830
factor(X22)=0	1.45	587	1	0	0.6503	0.6201	0.6819
factor(X22)=0	1.46	586	1	0	0.6492	0.6190	0.6808
factor(X22)=0	1.48	585	2	0	0.6470	0.6167	0.6787
factor(X22)=0	1.49	583	3	0	0.6436	0.6134	0.6754
factor(X22)=0	1.51	580	1	0	0.6425	0.6122	0.6743
factor(X22)=0	1.53	579	1	0	0.6414	0.6111	0.6732
factor(X22)=0	1.54	578	1	0	0.6403	0.6100	0.6722
factor(X22)=0	1.55	577	1	0	0.6392	0.6088	0.6711
factor(X22)=0	1.56	576	1	0	0.6381	0.6077	0.6700
factor(X22)=0	1.58	575	4	0	0.6336	0.6032	0.6656
factor(X22)=0	1.6	571	2	0	0.6314	0.6009	0.6635
factor(X22)=0	1.61	569	0	1	0.6314	0.6009	0.6635
factor(X22)=0	1.62	568	2	0	0.6292	0.5987	0.6613
factor(X22)=0	1.64	566	1	0	0.6281	0.5975	0.6602
factor(X22)=0	1.65	565	2	0	0.6259	0.5953	0.6580
factor(X22)=0	1.66	563	1	0	0.6248	0.5942	0.6569
factor(X22)=0	1.67	562	1	0	0.6236	0.5930	0.6558
factor(X22)=0	1.71	561	0	1	0.6236	0.5930	0.6558
factor(X22)=0	1.72	560	2	0	0.6214	0.5908	0.6537
factor(X22)=0	1.75	558	0	1	0.6214	0.5908	0.6537
factor(X22)=0	1.77	557	1	0	0.6203	0.5896	0.6526
factor(X22)=0	1.78	556	1	0	0.6192	0.5885	0.6515
factor(X22)=0	1.81	555	1	0	0.6181	0.5874	0.6504
factor(X22)=0	1.83	554	0	1	0.6181	0.5874	0.6504
factor(X22)=0	1.87	553	1	1	0.6170	0.5862	0.6493
factor(X22)=0	1.89	551	2	0	0.6147	0.5840	0.6471
factor(X22)=0	1.9	549	2	0	0.6125	0.5817	0.6449
factor(X22)=0	1.92	547	1	1	0.6114	0.5806	0.6438
factor(X22)=0	1.94	545	1	2	0.6102	0.5794	0.6427
factor(X22)=0	1.96	542	0	1	0.6102	0.5794	0.6427
factor(X22)=0	1.98	541	0	1	0.6102	0.5794	0.6427
factor(X22)=0	1.99	540	1	0	0.6091	0.5783	0.6416
factor(X22)=0	2.03	539	1	0	0.6080	0.5771	0.6405
factor(X22)=0	2.05	538	1	0	0.6068	0.5760	0.6394
factor(X22)=0	2.07	537	1	0	0.6057	0.5748	0.6383
factor(X22)=0	2.08	536	1	0	0.6046	0.5737	0.6371
factor(X22)=0	2.09	535	1	0	0.6035	0.5725	0.6360
factor(X22)=0	2.1	534	0	1	0.6035	0.5725	0.6360
factor(X22)=0	2.11	533	1	0	0.6023	0.5714	0.6349
factor(X22)=0	2.13	532	1	0	0.6012	0.5702	0.6338
factor(X22)=0	2.14	531	1	0	0.6001	0.5691	0.6327
factor(X22)=0	2.15	530	1	0	0.5989	0.5680	0.6316
factor(X22)=0	2.18	529	0	1	0.5989	0.5680	0.6316
factor(X22)=0	2.2	528	1	0	0.5978	0.5668	0.6305
factor(X22)=0	2.22	527	2	1	0.5955	0.5645	0.6282
factor(X22)=0	2.23	524	1	1	0.5944	0.5634	0.6271
factor(X22)=0	2.27	522	0	2	0.5944	0.5634	0.6271
factor(X22)=0	2.3	520	1	0	0.5932	0.5622	0.6260
factor(X22)=0	2.31	519	1	0	0.5921	0.5610	0.6249
factor(X22)=0	2.32	518	0	1	0.5921	0.5610	0.6249
factor(X22)=0	2.34	517	1	0	0.5910	0.5599	0.6238
factor(X22)=0	2.36	516	1	0	0.5898	0.5587	0.6226
factor(X22)=0	2.37	515	1	1	0.5887	0.5576	0.6215
factor(X22)=0	2.39	513	0	1	0.5887	0.5576	0.6215
factor(X22)=0	2.4	512	0	1	0.5887	0.5576	0.6215
factor(X22)=0	2.41	511	0	1	0.5887	0.5576	0.6215
factor(X22)=0	2.42	510	1	0	0.5875	0.5564	0.6204
factor(X22)=0	2.43	509	0	1	0.5875	0.5564	0.6204
factor(X22)=0	2.44	508	0	2	0.5875	0.5564	0.6204
factor(X22)=0	2.46	506	0	1	0.5875	0.5564	0.6204
factor(X22)=0	2.47	505	0	1	0.5875	0.5564	0.6204
factor(X22)=0	2.48	504	1	0	0.5863	0.5552	0.6192
factor(X22)=0	2.49	503	0	1	0.5863	0.5552	0.6192
factor(X22)=0	2.5	502	0	4	0.5863	0.5552	0.6192
factor(X22)=0	2.51	498	1	1	0.5852	0.5540	0.6181
factor(X22)=0	2.52	496	1	0	0.5840	0.5528	0.6169
factor(X22)=0	2.53	495	0	1	0.5840	0.5528	0.6169
factor(X22)=0	2.55	494	0	1	0.5840	0.5528	0.6169
factor(X22)=0	2.56	493	0	1	0.5840	0.5528	0.6169
factor(X22)=0	2.6	492	0	1	0.5840	0.5528	0.6169
factor(X22)=0	2.61	491	1	1	0.5828	0.5516	0.6157
factor(X22)=0	2.62	489	2	0	0.5804	0.5492	0.6134
factor(X22)=0	2.63	487	0	1	0.5804	0.5492	0.6134
factor(X22)=0	2.64	486	0	1	0.5804	0.5492	0.6134
factor(X22)=0	2.68	485	0	1	0.5804	0.5492	0.6134
factor(X22)=0	2.7	484	1	1	0.5792	0.5480	0.6122
factor(X22)=0	2.73	482	0	1	0.5792	0.5480	0.6122
factor(X22)=0	2.75	481	0	1	0.5792	0.5480	0.6122
factor(X22)=0	2.78	480	0	2	0.5792	0.5480	0.6122
factor(X22)=0	2.79	478	0	2	0.5792	0.5480	0.6122
factor(X22)=0	2.83	476	0	1	0.5792	0.5480	0.6122
factor(X22)=0	2.89	475	0	1	0.5792	0.5480	0.6122
factor(X22)=0	2.93	474	0	1	0.5792	0.5480	0.6122
factor(X22)=0	2.98	473	0	1	0.5792	0.5480	0.6122
factor(X22)=0	3.01	472	0	1	0.5792	0.5480	0.6122
factor(X22)=0	3.02	471	0	1	0.5792	0.5480	0.6122
factor(X22)=0	3.03	470	0	1	0.5792	0.5480	0.6122
factor(X22)=0	3.04	469	0	2	0.5792	0.5480	0.6122
factor(X22)=0	3.05	467	0	1	0.5792	0.5480	0.6122
factor(X22)=0	3.07	466	0	1	0.5792	0.5480	0.6122
factor(X22)=0	3.11	465	0	1	0.5792	0.5480	0.6122
factor(X22)=0	3.14	464	0	1	0.5792	0.5480	0.6122
factor(X22)=0	3.15	463	0	1	0.5792	0.5480	0.6122
factor(X22)=0	3.16	462	0	2	0.5792	0.5480	0.6122
factor(X22)=0	3.17	460	0	1	0.5792	0.5480	0.6122
factor(X22)=0	3.18	459	1	2	0.5780	0.5467	0.6110
factor(X22)=0	3.19	456	0	1	0.5780	0.5467	0.6110
factor(X22)=0	3.2	455	0	1	0.5780	0.5467	0.6110
factor(X22)=0	3.22	454	0	1	0.5780	0.5467	0.6110
factor(X22)=0	3.23	453	0	1	0.5780	0.5467	0.6110
factor(X22)=0	3.24	452	0	1	0.5780	0.5467	0.6110
factor(X22)=0	3.25	451	0	1	0.5780	0.5467	0.6110
factor(X22)=0	3.28	450	0	3	0.5780	0.5467	0.6110
factor(X22)=0	3.29	447	0	1	0.5780	0.5467	0.6110
factor(X22)=0	3.3	446	0	2	0.5780	0.5467	0.6110
factor(X22)=0	3.32	444	0	1	0.5780	0.5467	0.6110
factor(X22)=0	3.33	443	0	3	0.5780	0.5467	0.6110
factor(X22)=0	3.34	440	0	2	0.5780	0.5467	0.6110
factor(X22)=0	3.35	438	0	3	0.5780	0.5467	0.6110
factor(X22)=0	3.36	435	0	2	0.5780	0.5467	0.6110
factor(X22)=0	3.38	433	0	3	0.5780	0.5467	0.6110
factor(X22)=0	3.39	430	1	2	0.5766	0.5453	0.6097
factor(X22)=0	3.4	427	0	1	0.5766	0.5453	0.6097
factor(X22)=0	3.41	426	0	4	0.5766	0.5453	0.6097
factor(X22)=0	3.43	422	0	1	0.5766	0.5453	0.6097
factor(X22)=0	3.44	421	0	4	0.5766	0.5453	0.6097
factor(X22)=0	3.45	417	0	2	0.5766	0.5453	0.6097
factor(X22)=0	3.46	415	0	1	0.5766	0.5453	0.6097
factor(X22)=0	3.48	414	0	2	0.5766	0.5453	0.6097
factor(X22)=0	3.5	412	0	3	0.5766	0.5453	0.6097
factor(X22)=0	3.52	409	0	1	0.5766	0.5453	0.6097
factor(X22)=0	3.54	408	1	1	0.5752	0.5439	0.6083
factor(X22)=0	3.56	406	0	4	0.5752	0.5439	0.6083
factor(X22)=0	3.58	402	0	1	0.5752	0.5439	0.6083
factor(X22)=0	3.62	401	0	1	0.5752	0.5439	0.6083
factor(X22)=0	3.63	400	0	1	0.5752	0.5439	0.6083
factor(X22)=0	3.65	399	0	2	0.5752	0.5439	0.6083
factor(X22)=0	3.66	397	0	1	0.5752	0.5439	0.6083
factor(X22)=0	3.74	396	0	1	0.5752	0.5439	0.6083
factor(X22)=0	3.79	395	0	1	0.5752	0.5439	0.6083
factor(X22)=0	3.81	394	0	2	0.5752	0.5439	0.6083
factor(X22)=0	3.83	392	0	1	0.5752	0.5439	0.6083
factor(X22)=0	3.84	391	0	2	0.5752	0.5439	0.6083
factor(X22)=0	3.89	389	0	1	0.5752	0.5439	0.6083
factor(X22)=0	3.9	388	0	2	0.5752	0.5439	0.6083
factor(X22)=0	3.95	386	0	1	0.5752	0.5439	0.6083
factor(X22)=0	3.96	385	0	1	0.5752	0.5439	0.6083
factor(X22)=0	3.97	384	0	1	0.5752	0.5439	0.6083
factor(X22)=0	3.99	383	1	0	0.5737	0.5423	0.6069
factor(X22)=0	4.04	382	0	1	0.5737	0.5423	0.6069
factor(X22)=0	4.05	381	0	2	0.5737	0.5423	0.6069
factor(X22)=0	4.06	379	0	2	0.5737	0.5423	0.6069
factor(X22)=0	4.07	377	1	1	0.5722	0.5408	0.6054
factor(X22)=0	4.08	375	0	2	0.5722	0.5408	0.6054
factor(X22)=0	4.13	373	0	2	0.5722	0.5408	0.6054
factor(X22)=0	4.15	371	0	2	0.5722	0.5408	0.6054
factor(X22)=0	4.19	369	0	2	0.5722	0.5408	0.6054
factor(X22)=0	4.22	367	0	1	0.5722	0.5408	0.6054
factor(X22)=0	4.23	366	1	0	0.5706	0.5391	0.6039
factor(X22)=0	4.26	365	0	1	0.5706	0.5391	0.6039
factor(X22)=0	4.27	364	0	2	0.5706	0.5391	0.6039
factor(X22)=0	4.31	362	0	2	0.5706	0.5391	0.6039
factor(X22)=0	4.32	360	0	1	0.5706	0.5391	0.6039
factor(X22)=0	4.33	359	0	1	0.5706	0.5391	0.6039
factor(X22)=0	4.34	358	0	1	0.5706	0.5391	0.6039
factor(X22)=0	4.35	357	0	4	0.5706	0.5391	0.6039
factor(X22)=0	4.36	353	0	4	0.5706	0.5391	0.6039
factor(X22)=0	4.38	349	0	3	0.5706	0.5391	0.6039
factor(X22)=0	4.4	346	0	1	0.5706	0.5391	0.6039
factor(X22)=0	4.41	345	0	1	0.5706	0.5391	0.6039
factor(X22)=0	4.42	344	0	2	0.5706	0.5391	0.6039
factor(X22)=0	4.44	342	0	2	0.5706	0.5391	0.6039
factor(X22)=0	4.45	340	0	1	0.5706	0.5391	0.6039
factor(X22)=0	4.47	339	0	1	0.5706	0.5391	0.6039
factor(X22)=0	4.48	338	0	1	0.5706	0.5391	0.6039
factor(X22)=0	4.49	337	0	2	0.5706	0.5391	0.6039
factor(X22)=0	4.5	335	0	1	0.5706	0.5391	0.6039
factor(X22)=0	4.53	334	0	1	0.5706	0.5391	0.6039
factor(X22)=0	4.54	333	0	1	0.5706	0.5391	0.6039
factor(X22)=0	4.55	332	1	0	0.5689	0.5374	0.6023
factor(X22)=0	4.58	331	0	2	0.5689	0.5374	0.6023
factor(X22)=0	4.59	329	0	1	0.5689	0.5374	0.6023
factor(X22)=0	4.6	328	0	3	0.5689	0.5374	0.6023
factor(X22)=0	4.61	325	0	3	0.5689	0.5374	0.6023
factor(X22)=0	4.62	322	0	1	0.5689	0.5374	0.6023
factor(X22)=0	4.64	321	0	1	0.5689	0.5374	0.6023
factor(X22)=0	4.68	320	1	0	0.5671	0.5355	0.6006
factor(X22)=0	4.72	319	1	1	0.5653	0.5336	0.5989
factor(X22)=0	4.73	317	0	2	0.5653	0.5336	0.5989
factor(X22)=0	4.75	315	0	1	0.5653	0.5336	0.5989
factor(X22)=0	4.79	314	0	1	0.5653	0.5336	0.5989
factor(X22)=0	4.81	313	0	1	0.5653	0.5336	0.5989
factor(X22)=0	4.82	312	0	1	0.5653	0.5336	0.5989
factor(X22)=0	4.85	311	0	4	0.5653	0.5336	0.5989
factor(X22)=0	4.87	307	0	2	0.5653	0.5336	0.5989
factor(X22)=0	4.9	305	0	1	0.5653	0.5336	0.5989
factor(X22)=0	4.91	304	0	1	0.5653	0.5336	0.5989
factor(X22)=0	4.94	303	0	2	0.5653	0.5336	0.5989
factor(X22)=0	4.97	301	0	1	0.5653	0.5336	0.5989
factor(X22)=0	4.99	300	0	1	0.5653	0.5336	0.5989
factor(X22)=0	5	299	0	299	0.5653	0.5336	0.5989
factor(X22)=1	0.13	281	2	0	0.9929	0.9831	1.0000
factor(X22)=1	0.15	279	2	0	0.9858	0.9720	0.9997
factor(X22)=1	0.16	277	5	0	0.9680	0.9476	0.9888
factor(X22)=1	0.17	272	3	0	0.9573	0.9339	0.9812
factor(X22)=1	0.18	269	4	0	0.9431	0.9164	0.9705
factor(X22)=1	0.19	265	11	0	0.9039	0.8701	0.9390
factor(X22)=1	0.2	254	4	0	0.8897	0.8538	0.9271
factor(X22)=1	0.21	250	11	0	0.8505	0.8099	0.8933
factor(X22)=1	0.22	239	10	0	0.8149	0.7708	0.8616
factor(X22)=1	0.23	229	8	0	0.7865	0.7400	0.8359
factor(X22)=1	0.24	221	3	0	0.7758	0.7285	0.8261
factor(X22)=1	0.25	218	3	0	0.7651	0.7171	0.8163
factor(X22)=1	0.27	215	2	0	0.7580	0.7095	0.8098
factor(X22)=1	0.28	213	3	0	0.7473	0.6982	0.7999
factor(X22)=1	0.29	210	1	0	0.7438	0.6944	0.7966
factor(X22)=1	0.3	209	3	0	0.7331	0.6832	0.7867
factor(X22)=1	0.32	206	2	0	0.7260	0.6757	0.7800
factor(X22)=1	0.33	204	1	1	0.7224	0.6719	0.7767
factor(X22)=1	0.34	202	1	0	0.7188	0.6682	0.7734
factor(X22)=1	0.35	201	2	0	0.7117	0.6606	0.7667
factor(X22)=1	0.36	199	1	0	0.7081	0.6569	0.7633
factor(X22)=1	0.37	198	1	0	0.7045	0.6532	0.7600
factor(X22)=1	0.42	197	1	0	0.7010	0.6494	0.7566
factor(X22)=1	0.43	196	1	0	0.6974	0.6457	0.7532
factor(X22)=1	0.45	195	1	0	0.6938	0.6419	0.7499
factor(X22)=1	0.47	194	2	0	0.6867	0.6345	0.7431
factor(X22)=1	0.48	192	2	0	0.6795	0.6271	0.7363
factor(X22)=1	0.49	190	3	0	0.6688	0.6159	0.7262
factor(X22)=1	0.5	187	1	0	0.6652	0.6122	0.7228
factor(X22)=1	0.52	186	2	0	0.6580	0.6048	0.7160
factor(X22)=1	0.53	184	3	0	0.6473	0.5938	0.7057
factor(X22)=1	0.54	181	1	0	0.6437	0.5901	0.7023
factor(X22)=1	0.55	180	2	0	0.6366	0.5827	0.6954
factor(X22)=1	0.56	178	1	0	0.6330	0.5790	0.6920
factor(X22)=1	0.57	177	1	0	0.6294	0.5754	0.6886
factor(X22)=1	0.58	176	1	0	0.6259	0.5717	0.6851
factor(X22)=1	0.59	175	1	0	0.6223	0.5681	0.6817
factor(X22)=1	0.6	174	1	0	0.6187	0.5644	0.6782
factor(X22)=1	0.62	173	1	0	0.6151	0.5607	0.6748
factor(X22)=1	0.64	172	1	0	0.6116	0.5571	0.6713
factor(X22)=1	0.66	171	1	0	0.6080	0.5534	0.6679
factor(X22)=1	0.68	170	3	0	0.5972	0.5425	0.6575
factor(X22)=1	0.69	167	2	0	0.5901	0.5352	0.6506
factor(X22)=1	0.7	165	2	0	0.5829	0.5280	0.6436
factor(X22)=1	0.71	163	1	0	0.5794	0.5244	0.6401
factor(X22)=1	0.72	162	3	0	0.5686	0.5135	0.6297
factor(X22)=1	0.74	159	2	0	0.5615	0.5063	0.6227
factor(X22)=1	0.75	157	2	0	0.5543	0.4991	0.6157
factor(X22)=1	0.77	155	2	0	0.5472	0.4919	0.6087
factor(X22)=1	0.78	153	3	1	0.5365	0.4811	0.5981
factor(X22)=1	0.79	149	2	0	0.5292	0.4739	0.5910
factor(X22)=1	0.81	147	3	0	0.5184	0.4631	0.5804
factor(X22)=1	0.82	144	3	0	0.5076	0.4523	0.5697
factor(X22)=1	0.84	141	4	0	0.4932	0.4380	0.5554
factor(X22)=1	0.85	137	1	0	0.4896	0.4344	0.5519
factor(X22)=1	0.86	136	1	1	0.4860	0.4309	0.5483
factor(X22)=1	0.87	134	2	0	0.4788	0.4237	0.5411
factor(X22)=1	0.88	132	1	0	0.4752	0.4201	0.5375
factor(X22)=1	0.9	131	1	0	0.4715	0.4165	0.5338
factor(X22)=1	0.91	130	4	0	0.4570	0.4022	0.5193
factor(X22)=1	0.92	126	1	0	0.4534	0.3986	0.5157
factor(X22)=1	0.93	125	1	0	0.4498	0.3950	0.5121
factor(X22)=1	0.95	124	1	0	0.4461	0.3915	0.5084
factor(X22)=1	0.97	123	2	0	0.4389	0.3844	0.5012
factor(X22)=1	0.98	121	1	0	0.4353	0.3808	0.4975
factor(X22)=1	0.99	120	2	0	0.4280	0.3737	0.4902
factor(X22)=1	1	118	1	0	0.4244	0.3702	0.4865
factor(X22)=1	1.02	117	1	0	0.4208	0.3666	0.4829
factor(X22)=1	1.07	116	1	0	0.4171	0.3631	0.4792
factor(X22)=1	1.08	115	2	0	0.4099	0.3560	0.4719
factor(X22)=1	1.11	113	1	0	0.4062	0.3525	0.4682
factor(X22)=1	1.12	112	1	0	0.4026	0.3490	0.4645
factor(X22)=1	1.15	111	2	0	0.3954	0.3419	0.4572
factor(X22)=1	1.16	109	1	0	0.3917	0.3384	0.4535
factor(X22)=1	1.17	108	2	0	0.3845	0.3314	0.4461
factor(X22)=1	1.18	106	1	0	0.3809	0.3279	0.4424
factor(X22)=1	1.2	105	2	0	0.3736	0.3209	0.4350
factor(X22)=1	1.25	103	2	0	0.3663	0.3139	0.4276
factor(X22)=1	1.3	101	1	0	0.3627	0.3104	0.4239
factor(X22)=1	1.35	100	2	0	0.3555	0.3034	0.4164
factor(X22)=1	1.36	98	1	0	0.3518	0.3000	0.4127
factor(X22)=1	1.38	97	2	0	0.3446	0.2930	0.4052
factor(X22)=1	1.39	95	2	1	0.3373	0.2861	0.3978
factor(X22)=1	1.42	92	1	0	0.3337	0.2826	0.3940
factor(X22)=1	1.45	91	1	0	0.3300	0.2791	0.3902
factor(X22)=1	1.5	90	2	0	0.3227	0.2721	0.3826
factor(X22)=1	1.55	88	2	0	0.3153	0.2651	0.3750
factor(X22)=1	1.58	86	1	0	0.3117	0.2616	0.3712
factor(X22)=1	1.72	85	1	0	0.3080	0.2582	0.3674
factor(X22)=1	1.74	84	1	0	0.3043	0.2547	0.3636
factor(X22)=1	1.79	83	1	0	0.3007	0.2512	0.3598
factor(X22)=1	1.92	82	1	0	0.2970	0.2478	0.3560
factor(X22)=1	1.98	81	4	0	0.2823	0.2340	0.3407
factor(X22)=1	2.09	77	1	0	0.2787	0.2305	0.3368
factor(X22)=1	2.26	76	1	0	0.2750	0.2271	0.3330
factor(X22)=1	2.32	75	0	1	0.2750	0.2271	0.3330
factor(X22)=1	2.53	74	1	0	0.2713	0.2236	0.3291
factor(X22)=1	2.71	73	0	1	0.2713	0.2236	0.3291
factor(X22)=1	2.72	72	3	0	0.2600	0.2130	0.3173
factor(X22)=1	2.83	69	1	0	0.2562	0.2095	0.3133
factor(X22)=1	2.95	68	0	1	0.2562	0.2095	0.3133
factor(X22)=1	2.99	67	1	0	0.2524	0.2060	0.3093
factor(X22)=1	3	66	0	1	0.2524	0.2060	0.3093
factor(X22)=1	3.05	65	0	1	0.2524	0.2060	0.3093
factor(X22)=1	3.18	64	0	1	0.2524	0.2060	0.3093
factor(X22)=1	3.25	63	0	1	0.2524	0.2060	0.3093
factor(X22)=1	3.39	62	2	0	0.2442	0.1983	0.3008
factor(X22)=1	3.53	60	0	1	0.2442	0.1983	0.3008
factor(X22)=1	3.68	59	0	1	0.2442	0.1983	0.3008
factor(X22)=1	3.87	58	0	1	0.2442	0.1983	0.3008
factor(X22)=1	3.88	57	0	1	0.2442	0.1983	0.3008
factor(X22)=1	4.04	56	0	1	0.2442	0.1983	0.3008
factor(X22)=1	4.16	55	0	1	0.2442	0.1983	0.3008
factor(X22)=1	4.22	54	0	1	0.2442	0.1983	0.3008
factor(X22)=1	4.41	53	0	1	0.2442	0.1983	0.3008
factor(X22)=1	4.44	52	0	1	0.2442	0.1983	0.3008
factor(X22)=1	4.47	51	0	1	0.2442	0.1983	0.3008
factor(X22)=1	4.48	50	0	1	0.2442	0.1983	0.3008
factor(X22)=1	4.53	49	0	2	0.2442	0.1983	0.3008
factor(X22)=1	4.55	47	0	1	0.2442	0.1983	0.3008
factor(X22)=1	4.6	46	0	1	0.2442	0.1983	0.3008
factor(X22)=1	4.61	45	0	1	0.2442	0.1983	0.3008
factor(X22)=1	4.65	44	0	1	0.2442	0.1983	0.3008
factor(X22)=1	4.7	43	0	1	0.2442	0.1983	0.3008
factor(X22)=1	4.81	42	0	1	0.2442	0.1983	0.3008
factor(X22)=1	4.88	41	0	1	0.2442	0.1983	0.3008
factor(X22)=1	4.89	40	0	1	0.2442	0.1983	0.3008
factor(X22)=1	5	39	0	39	0.2442	0.1983	0.3008
factor(X22)=0	5.02	298	0	1	1.0000	1.0000	1.0000
factor(X22)=0	5.03	297	0	1	1.0000	1.0000	1.0000
factor(X22)=0	5.04	296	0	1	1.0000	1.0000	1.0000
factor(X22)=0	5.05	295	0	2	1.0000	1.0000	1.0000
factor(X22)=0	5.08	293	0	1	1.0000	1.0000	1.0000
factor(X22)=0	5.1	292	0	1	1.0000	1.0000	1.0000
factor(X22)=0	5.12	291	0	1	1.0000	1.0000	1.0000
factor(X22)=0	5.14	290	0	1	1.0000	1.0000	1.0000
factor(X22)=0	5.15	289	0	2	1.0000	1.0000	1.0000
factor(X22)=0	5.16	287	0	1	1.0000	1.0000	1.0000
factor(X22)=0	5.17	286	0	1	1.0000	1.0000	1.0000
factor(X22)=0	5.18	285	0	3	1.0000	1.0000	1.0000
factor(X22)=0	5.2	282	0	1	1.0000	1.0000	1.0000
factor(X22)=0	5.22	281	0	1	1.0000	1.0000	1.0000
factor(X22)=0	5.25	280	0	2	1.0000	1.0000	1.0000
factor(X22)=0	5.26	278	0	1	1.0000	1.0000	1.0000
factor(X22)=0	5.27	277	0	2	1.0000	1.0000	1.0000
factor(X22)=0	5.29	275	0	2	1.0000	1.0000	1.0000
factor(X22)=0	5.3	273	0	1	1.0000	1.0000	1.0000
factor(X22)=0	5.31	272	0	1	1.0000	1.0000	1.0000
factor(X22)=0	5.32	271	0	2	1.0000	1.0000	1.0000
factor(X22)=0	5.33	269	0	2	1.0000	1.0000	1.0000
factor(X22)=0	5.34	267	0	1	1.0000	1.0000	1.0000
factor(X22)=0	5.35	266	0	6	1.0000	1.0000	1.0000
factor(X22)=0	5.36	260	0	1	1.0000	1.0000	1.0000
factor(X22)=0	5.37	259	0	2	1.0000	1.0000	1.0000
factor(X22)=0	5.38	257	0	2	1.0000	1.0000	1.0000
factor(X22)=0	5.39	255	0	1	1.0000	1.0000	1.0000
factor(X22)=0	5.4	254	0	1	1.0000	1.0000	1.0000
factor(X22)=0	5.41	253	0	2	1.0000	1.0000	1.0000
factor(X22)=0	5.42	251	0	3	1.0000	1.0000	1.0000
factor(X22)=0	5.43	248	0	1	1.0000	1.0000	1.0000
factor(X22)=0	5.44	247	0	4	1.0000	1.0000	1.0000
factor(X22)=0	5.45	243	0	1	1.0000	1.0000	1.0000
factor(X22)=0	5.46	242	0	2	1.0000	1.0000	1.0000
factor(X22)=0	5.48	240	0	2	1.0000	1.0000	1.0000
factor(X22)=0	5.49	238	0	1	1.0000	1.0000	1.0000
factor(X22)=0	5.5	237	0	1	1.0000	1.0000	1.0000
factor(X22)=0	5.51	236	0	2	1.0000	1.0000	1.0000
factor(X22)=0	5.52	234	0	2	1.0000	1.0000	1.0000
factor(X22)=0	5.54	232	0	4	1.0000	1.0000	1.0000
factor(X22)=0	5.55	228	0	1	1.0000	1.0000	1.0000
factor(X22)=0	5.56	227	0	2	1.0000	1.0000	1.0000
factor(X22)=0	5.57	225	0	1	1.0000	1.0000	1.0000
factor(X22)=0	5.58	224	1	1	0.9955	0.9868	1.0000
factor(X22)=0	5.6	222	0	1	0.9955	0.9868	1.0000
factor(X22)=0	5.61	221	0	1	0.9955	0.9868	1.0000
factor(X22)=0	5.63	220	0	2	0.9955	0.9868	1.0000
factor(X22)=0	5.65	218	0	1	0.9955	0.9868	1.0000
factor(X22)=0	5.66	217	0	1	0.9955	0.9868	1.0000
factor(X22)=0	5.67	216	0	3	0.9955	0.9868	1.0000
factor(X22)=0	5.7	213	0	3	0.9955	0.9868	1.0000
factor(X22)=0	5.71	210	0	2	0.9955	0.9868	1.0000
factor(X22)=0	5.72	208	0	1	0.9955	0.9868	1.0000
factor(X22)=0	5.73	207	0	2	0.9955	0.9868	1.0000
factor(X22)=0	5.74	205	0	1	0.9955	0.9868	1.0000
factor(X22)=0	5.75	204	0	2	0.9955	0.9868	1.0000
factor(X22)=0	5.77	202	0	1	0.9955	0.9868	1.0000
factor(X22)=0	5.78	201	0	2	0.9955	0.9868	1.0000
factor(X22)=0	5.79	199	0	1	0.9955	0.9868	1.0000
factor(X22)=0	5.8	198	0	1	0.9955	0.9868	1.0000
factor(X22)=0	5.81	197	0	2	0.9955	0.9868	1.0000
factor(X22)=0	5.84	195	0	2	0.9955	0.9868	1.0000
factor(X22)=0	5.85	193	0	1	0.9955	0.9868	1.0000
factor(X22)=0	5.88	192	0	1	0.9955	0.9868	1.0000
factor(X22)=0	5.89	191	0	1	0.9955	0.9868	1.0000
factor(X22)=0	5.92	190	0	1	0.9955	0.9868	1.0000
factor(X22)=0	5.93	189	0	1	0.9955	0.9868	1.0000
factor(X22)=0	5.94	188	0	2	0.9955	0.9868	1.0000
factor(X22)=0	5.95	186	0	3	0.9955	0.9868	1.0000
factor(X22)=0	5.96	183	0	1	0.9955	0.9868	1.0000
factor(X22)=0	5.98	182	0	1	0.9955	0.9868	1.0000
factor(X22)=0	6	181	0	6	0.9955	0.9868	1.0000
factor(X22)=0	6.01	175	0	1	0.9955	0.9868	1.0000
factor(X22)=0	6.02	174	0	1	0.9955	0.9868	1.0000
factor(X22)=0	6.04	173	0	1	0.9955	0.9868	1.0000
factor(X22)=0	6.07	172	0	1	0.9955	0.9868	1.0000
factor(X22)=0	6.08	171	0	1	0.9955	0.9868	1.0000
factor(X22)=0	6.12	170	0	2	0.9955	0.9868	1.0000
factor(X22)=0	6.15	168	0	3	0.9955	0.9868	1.0000
factor(X22)=0	6.16	165	0	1	0.9955	0.9868	1.0000
factor(X22)=0	6.17	164	0	1	0.9955	0.9868	1.0000
factor(X22)=0	6.18	163	0	2	0.9955	0.9868	1.0000
factor(X22)=0	6.22	161	0	1	0.9955	0.9868	1.0000
factor(X22)=0	6.25	160	0	2	0.9955	0.9868	1.0000
factor(X22)=0	6.27	158	0	1	0.9955	0.9868	1.0000
factor(X22)=0	6.28	157	0	1	0.9955	0.9868	1.0000
factor(X22)=0	6.29	156	0	1	0.9955	0.9868	1.0000
factor(X22)=0	6.32	155	0	1	0.9955	0.9868	1.0000
factor(X22)=0	6.35	154	0	2	0.9955	0.9868	1.0000
factor(X22)=0	6.36	152	0	1	0.9955	0.9868	1.0000
factor(X22)=0	6.37	151	0	2	0.9955	0.9868	1.0000
factor(X22)=0	6.38	149	0	1	0.9955	0.9868	1.0000
factor(X22)=0	6.39	148	0	3	0.9955	0.9868	1.0000
factor(X22)=0	6.4	145	0	2	0.9955	0.9868	1.0000
factor(X22)=0	6.42	143	0	3	0.9955	0.9868	1.0000
factor(X22)=0	6.45	140	3	1	0.9742	0.9492	0.9999
factor(X22)=0	6.46	136	0	2	0.9742	0.9492	0.9999
factor(X22)=0	6.47	134	0	3	0.9742	0.9492	0.9999
factor(X22)=0	6.48	131	0	2	0.9742	0.9492	0.9999
factor(X22)=0	6.49	129	0	1	0.9742	0.9492	0.9999
factor(X22)=0	6.5	128	0	2	0.9742	0.9492	0.9999
factor(X22)=0	6.51	126	0	2	0.9742	0.9492	0.9999
factor(X22)=0	6.52	124	0	1	0.9742	0.9492	0.9999
factor(X22)=0	6.53	123	0	1	0.9742	0.9492	0.9999
factor(X22)=0	6.54	122	0	1	0.9742	0.9492	0.9999
factor(X22)=0	6.55	121	0	1	0.9742	0.9492	0.9999
factor(X22)=0	6.56	120	1	0	0.9661	0.9368	0.9963
factor(X22)=0	6.57	119	0	2	0.9661	0.9368	0.9963
factor(X22)=0	6.58	117	0	2	0.9661	0.9368	0.9963
factor(X22)=0	6.59	115	0	1	0.9661	0.9368	0.9963
factor(X22)=0	6.6	114	0	1	0.9661	0.9368	0.9963
factor(X22)=0	6.63	113	0	1	0.9661	0.9368	0.9963
factor(X22)=0	6.64	112	0	2	0.9661	0.9368	0.9963
factor(X22)=0	6.65	110	0	3	0.9661	0.9368	0.9963
factor(X22)=0	6.68	107	0	1	0.9661	0.9368	0.9963
factor(X22)=0	6.69	106	0	1	0.9661	0.9368	0.9963
factor(X22)=0	6.73	105	0	1	0.9661	0.9368	0.9963
factor(X22)=0	6.75	104	0	3	0.9661	0.9368	0.9963
factor(X22)=0	6.77	101	0	1	0.9661	0.9368	0.9963
factor(X22)=0	6.78	100	0	1	0.9661	0.9368	0.9963
factor(X22)=0	6.79	99	0	1	0.9661	0.9368	0.9963
factor(X22)=0	6.81	98	0	2	0.9661	0.9368	0.9963
factor(X22)=0	6.85	96	0	1	0.9661	0.9368	0.9963
factor(X22)=0	6.89	95	0	2	0.9661	0.9368	0.9963
factor(X22)=0	6.91	93	0	1	0.9661	0.9368	0.9963
factor(X22)=0	6.92	92	0	1	0.9661	0.9368	0.9963
factor(X22)=0	6.94	91	0	1	0.9661	0.9368	0.9963
factor(X22)=0	6.96	90	0	4	0.9661	0.9368	0.9963
factor(X22)=0	6.98	86	0	1	0.9661	0.9368	0.9963
factor(X22)=0	7	85	0	3	0.9661	0.9368	0.9963
factor(X22)=0	7.08	82	0	1	0.9661	0.9368	0.9963
factor(X22)=0	7.14	81	0	1	0.9661	0.9368	0.9963
factor(X22)=0	7.16	80	0	1	0.9661	0.9368	0.9963
factor(X22)=0	7.2	79	0	1	0.9661	0.9368	0.9963
factor(X22)=0	7.21	78	0	1	0.9661	0.9368	0.9963
factor(X22)=0	7.26	77	0	3	0.9661	0.9368	0.9963
factor(X22)=0	7.29	74	0	1	0.9661	0.9368	0.9963
factor(X22)=0	7.35	73	0	2	0.9661	0.9368	0.9963
factor(X22)=0	7.36	71	0	4	0.9661	0.9368	0.9963
factor(X22)=0	7.37	67	0	1	0.9661	0.9368	0.9963
factor(X22)=0	7.38	66	0	1	0.9661	0.9368	0.9963
factor(X22)=0	7.39	65	0	2	0.9661	0.9368	0.9963
factor(X22)=0	7.4	63	0	1	0.9661	0.9368	0.9963
factor(X22)=0	7.41	62	0	1	0.9661	0.9368	0.9963
factor(X22)=0	7.42	61	0	1	0.9661	0.9368	0.9963
factor(X22)=0	7.45	60	0	1	0.9661	0.9368	0.9963
factor(X22)=0	7.47	59	0	1	0.9661	0.9368	0.9963
factor(X22)=0	7.48	58	0	2	0.9661	0.9368	0.9963
factor(X22)=0	7.5	56	0	1	0.9661	0.9368	0.9963
factor(X22)=0	7.53	55	0	1	0.9661	0.9368	0.9963
factor(X22)=0	7.54	54	0	1	0.9661	0.9368	0.9963
factor(X22)=0	7.55	53	0	1	0.9661	0.9368	0.9963
factor(X22)=0	7.56	52	0	2	0.9661	0.9368	0.9963
factor(X22)=0	7.58	50	0	4	0.9661	0.9368	0.9963
factor(X22)=0	7.59	46	0	1	0.9661	0.9368	0.9963
factor(X22)=0	7.6	45	0	2	0.9661	0.9368	0.9963
factor(X22)=0	7.61	43	0	1	0.9661	0.9368	0.9963
factor(X22)=0	7.62	42	0	1	0.9661	0.9368	0.9963
factor(X22)=0	7.67	41	0	1	0.9661	0.9368	0.9963
factor(X22)=0	7.68	40	0	1	0.9661	0.9368	0.9963
factor(X22)=0	7.69	39	0	2	0.9661	0.9368	0.9963
factor(X22)=0	7.73	37	0	2	0.9661	0.9368	0.9963
factor(X22)=0	7.74	35	0	3	0.9661	0.9368	0.9963
factor(X22)=0	7.81	32	0	1	0.9661	0.9368	0.9963
factor(X22)=0	7.82	31	0	1	0.9661	0.9368	0.9963
factor(X22)=0	7.94	30	0	2	0.9661	0.9368	0.9963
factor(X22)=0	7.98	28	0	1	0.9661	0.9368	0.9963
factor(X22)=0	7.99	27	1	1	0.9303	0.8587	1.0000
factor(X22)=0	8.01	25	0	1	0.9303	0.8587	1.0000
factor(X22)=0	8.07	24	0	1	0.9303	0.8587	1.0000
factor(X22)=0	8.15	23	0	1	0.9303	0.8587	1.0000
factor(X22)=0	8.17	22	0	1	0.9303	0.8587	1.0000
factor(X22)=0	8.21	21	0	1	0.9303	0.8587	1.0000
factor(X22)=0	8.26	20	0	1	0.9303	0.8587	1.0000
factor(X22)=0	8.27	19	0	1	0.9303	0.8587	1.0000
factor(X22)=0	8.28	18	0	1	0.9303	0.8587	1.0000
factor(X22)=0	8.29	17	0	1	0.9303	0.8587	1.0000
factor(X22)=0	8.48	16	0	1	0.9303	0.8587	1.0000
factor(X22)=0	8.49	15	0	2	0.9303	0.8587	1.0000
factor(X22)=0	8.5	13	0	1	0.9303	0.8587	1.0000
factor(X22)=0	8.53	12	0	1	0.9303	0.8587	1.0000
factor(X22)=0	8.72	11	0	1	0.9303	0.8587	1.0000
factor(X22)=0	8.84	10	0	1	0.9303	0.8587	1.0000
factor(X22)=0	8.88	9	0	2	0.9303	0.8587	1.0000
factor(X22)=0	9.04	7	0	1	0.9303	0.8587	1.0000
factor(X22)=0	9.06	6	0	2	0.9303	0.8587	1.0000
factor(X22)=0	9.08	4	0	1	0.9303	0.8587	1.0000
factor(X22)=0	9.26	3	0	1	0.9303	0.8587	1.0000
factor(X22)=0	9.61	2	0	1	0.9303	0.8587	1.0000
factor(X22)=0	9.95	1	0	1	0.9303	0.8587	1.0000
factor(X22)=1	5.12	39	1	0	0.9744	0.9260	1.0000
factor(X22)=1	5.2	38	0	1	0.9744	0.9260	1.0000
factor(X22)=1	5.26	37	0	1	0.9744	0.9260	1.0000
factor(X22)=1	5.33	36	0	1	0.9744	0.9260	1.0000
factor(X22)=1	5.34	35	0	1	0.9744	0.9260	1.0000
factor(X22)=1	5.36	34	0	1	0.9744	0.9260	1.0000
factor(X22)=1	5.38	33	0	1	0.9744	0.9260	1.0000
factor(X22)=1	5.4	32	0	1	0.9744	0.9260	1.0000
factor(X22)=1	5.42	31	0	1	0.9744	0.9260	1.0000
factor(X22)=1	5.48	30	0	1	0.9744	0.9260	1.0000
factor(X22)=1	5.55	29	0	1	0.9744	0.9260	1.0000
factor(X22)=1	5.81	28	1	0	0.9396	0.8608	1.0000
factor(X22)=1	5.89	27	0	1	0.9396	0.8608	1.0000
factor(X22)=1	6.04	26	0	1	0.9396	0.8608	1.0000
factor(X22)=1	6.16	25	0	1	0.9396	0.8608	1.0000
factor(X22)=1	6.19	24	0	1	0.9396	0.8608	1.0000
factor(X22)=1	6.2	23	0	1	0.9396	0.8608	1.0000
factor(X22)=1	6.38	22	0	1	0.9396	0.8608	1.0000
factor(X22)=1	6.39	21	0	1	0.9396	0.8608	1.0000
factor(X22)=1	6.4	20	0	1	0.9396	0.8608	1.0000
factor(X22)=1	6.51	19	0	1	0.9396	0.8608	1.0000
factor(X22)=1	6.56	18	0	1	0.9396	0.8608	1.0000
factor(X22)=1	6.79	17	0	1	0.9396	0.8608	1.0000
factor(X22)=1	6.87	16	0	1	0.9396	0.8608	1.0000
factor(X22)=1	7.12	15	0	1	0.9396	0.8608	1.0000
factor(X22)=1	7.27	14	0	1	0.9396	0.8608	1.0000
factor(X22)=1	7.36	13	0	2	0.9396	0.8608	1.0000
factor(X22)=1	7.46	11	0	1	0.9396	0.8608	1.0000
factor(X22)=1	7.48	10	0	1	0.9396	0.8608	1.0000
factor(X22)=1	7.72	9	0	1	0.9396	0.8608	1.0000
factor(X22)=1	7.74	8	0	2	0.9396	0.8608	1.0000
factor(X22)=1	7.9	6	0	1	0.9396	0.8608	1.0000
factor(X22)=1	8.06	5	0	1	0.9396	0.8608	1.0000
factor(X22)=1	8.1	4	0	1	0.9396	0.8608	1.0000
factor(X22)=1	8.36	3	0	1	0.9396	0.8608	1.0000
factor(X22)=1	8.69	2	0	1	0.9396	0.8608	1.0000
factor(X22)=1	8.88	1	0	1	0.9396	0.8608	1.0000
