# Supplementary material for: Optimal minimal residual disease threshold in pediatric acute myeloid leukemia: A retrospective cohort study based on the TARGET database
Source: PLoS Med. 2026 May 8;23(5):e1005088. doi: 10.1371/journal.pmed.1005088 (PMC13155632; doi:10.1371/journal.pmed.1005088)
Supplement: S1 Code — (ZIP) [file pmed.1005088.s002.zip › S2 code/PROJ8_6_tbl/PROJ8_6_tbl.R]

R.Version4RUN<-343;
R.LibLocation <- "C:/Users/qiukunyin/AppData/Roaming/EmpowerRCH/R343/library"
#***************** Regarding ALL Following R Functions ********************
#***** COPYRIGHT (c) 2010 X&Y Solutions, ALL RIGHT RESERVED ***************
#******************* www.EmpowerStats.com *********************************
#**************************************************************************
Sys.setlocale("LC_TIME", "C")
library(doBy,lib.loc=R.LibLocation)
library(plotrix,lib.loc=R.LibLocation)
library(stringi,lib.loc=R.LibLocation)
library(stringr,lib.loc=R.LibLocation)
library(survival,lib.loc=R.LibLocation)
library(rms,lib.loc=R.LibLocation)
library(nnet,lib.loc=R.LibLocation)
library(car,lib.loc=R.LibLocation)
library(mgcv,lib.loc=R.LibLocation)
pdfwd<-6; pdfht<-6
setwd("F:/EmpowerRCH/Analysis/PROJ8_6_tbl")
load("F:/EmpowerRCH/Analysis/MRDnew.Rdata")
if (length(which(ls()=="EmpowerStatsR"))==0) EmpowerStatsR<-get(ls()[1])
names(EmpowerStatsR)<-toupper(names(EmpowerStatsR))
#--#

attach(EmpowerStatsR)
sink("F:/EmpowerRCH/Analysis/datastep/PROJ8_datastep.lst")
print("Creating new variable: X23.CS")
X23.CS<- 0+(X23>=0.05)
X23.CS[is.na(X23)]<-NA
EmpowerStatsR<-cbind(EmpowerStatsR,X23.CS)
print("Creating new variable: X25.CS")
X25.CS<- 0+(X25>=0.05)
X25.CS[is.na(X25)]<-NA
EmpowerStatsR<-cbind(EmpowerStatsR,X25.CS)
rm(X23.CS,X25.CS)
detach(EmpowerStatsR)
sink()
vname<-c("_N_","_STAT_","_TOTAL_","X1","X2","X2.1","X2.2")
vlabel<-c("Ñù±¾Á¿(%)","Í³¼ÆÁ¿","ºÏ¼Æ","TARGET USI","Gender","  Male","  Female")
vname<-c(vname,"X3","X3.1","X3.2","X4","X4.1","X4.2","X4.3","X4.4")
vlabel<-c(vlabel,"Age group","  £¼10","  ¡Ý10","Chemotherapy Protocol","  AAML1031","  AAML0531","  AAML03P1","  CCG-2961")
vname<-c(vname,"X5","X5.1","X5.2","X5.3")
vlabel<-c(vlabel,"Risk group","  Low risk","  Standard risk","  High risk")
vname<-c(vname,"X6","X7","X7.0","X7.1","X8","X9")
vlabel<-c(vlabel,"WBC","HL","  No","  YES","BM blast(%)","Peripheral blasts (%)")
vname<-c(vname,"X10","X10.1","X10.2","X10.3","X10.4","X10.5")
vlabel<-c(vlabel,"Karyotype","  MLL","  t(8;21)","  inv(16)","  Normal","  Other")
vname<-c(vname,"X11","X11.0","X11.1")
vlabel<-c(vlabel,"FLT3-ITD Status","  FLT3-ITD-wt","  FLT3-ITD-mt")
vname<-c(vname,"X12","X12.0","X12.1","X13","X13.0","X13.1")
vlabel<-c(vlabel,"NPM1 Status","  NPM1-wt","  NPM1-mt","CEBPA Status","  CEBPA-wt","  CEBPA-mt")
vname<-c(vname,"X14","X14.0","X14.1","X15","X15.0","X15.1")
vlabel<-c(vlabel,"WT1 Status","  WT1-wt","  WT1-mt","NUP214","  Negative","  Positive")
vname<-c(vname,"X16","X16.0","X16.1","X17","X17.1","X17.2","X17.3","X17.4","X17.5","X17.6","X17.7")
vlabel<-c(vlabel,"NUP98","  Negative","  Positive","FAB Category","  M0","  M1","  M2","  M4","  M5","  M6","  M7")
vname<-c(vname,"X18","X18.1","X18.2","X18.3","X19","X19.0","X19.1")
vlabel<-c(vlabel,"CNS disease","  CNS1","  CNS2","  CNS3","Chloroma","  No","  Yes")
vname<-c(vname,"X20","X20.0","X20.1","X20.2")
vlabel<-c(vlabel,"CR status at end of course 1","  CR","  Not in CR","  Death")
vname<-c(vname,"X21","X21.0","X21.1","X21.2")
vlabel<-c(vlabel,"CR status at end of course 2","  CR","  Not in CR","  Death")
vname<-c(vname,"X22","X22.0","X22.1")
vlabel<-c(vlabel,"MRD at end of course 1","  Negative","  Positive")
vname<-c(vname,"X23","X25")
vlabel<-c(vlabel,"MRD % at end of course 1","MRD % at end of course 2")
vname<-c(vname,"X24","X24.0","X24.1")
vlabel<-c(vlabel,"MRD at end of course 2","  Negative","  Positive")
vname<-c(vname,"X26","X26.0","X26.1","X27","X27.0","X27.1")
vlabel<-c(vlabel,"SCT in 1st CR","  No","  Yes","First Event","  No","  Yes")
vname<-c(vname,"X28","X29","X29.0","X29.1")
vlabel<-c(vlabel,"EFS(years)","Vital Status","  Alive","  Death")
vname<-c(vname,"X30","X31","X31.0","X31.1","X32","X32.0","X32.1")
vlabel<-c(vlabel,"D33 BM","D33 MRD","  £¼0.01%","  ¡Ý0.01%","Relapse","  No","  Yes")
vname<-c(vname,"X33","X33.0","X33.1","X23.CS","X23.CS.0","X23.CS.1")
vlabel<-c(vlabel,"Relapse date","  NO-GO","  GO","MRD % at end of course 1 ·Ö×é","  <0.05","  >=0.05")
vname<-c(vname,"X25.CS","X25.CS.0","X25.CS.1")
vlabel<-c(vlabel,"MRD % at end of course 2 ·Ö×é","  <0.05","  >=0.05")
slt.vname<-c()

library(survival,lib.loc=R.LibLocation)
library(gdata,lib.loc=R.LibLocation)
 
ofname<-"PROJ8_6_tbl"; 
WD<-EmpowerStatsR; wd.subset=""; 
svy.DSN.YN <- FALSE; 
weights<-1;weights.var <- NA; 
WD<-cbind(WD,weights); WD<-WD[!is.na(weights),]; 
title<-"µ¥ÒòËØ·ÖÎö"; 
attach(WD) 
subjvname<-NA; 
yv<-cbind(X27); 
yvname<-c('X27'); 
yvar<-c('X27'); 
ydist<-c('breslow'); 
ylink<-c(''); 
ylv<-c(2); 
xv<-cbind(X23,X23.CS,X22,X24,X25.CS); 
xvname<-c('X23','X23.CS','X22','X24','X25.CS'); 
xvar<-c('X23','X23_CS','X22','X24','X25_CS'); 
xlv<-c(0,2,2,2,2); 
sxf<-c(NA,0,0,0,0,0)[-1]; 
svname<-NA; sv<-NA; slv<-NA; 
av<-NA; avname<-NA; avlbl<-NA; nadj<-0; alv<-NA; 
timev<-X28;timevname<-"X28"; 
bv<-NA; bvar<-NA; 
colv<-NA; colvname<-NA; 
tv<-cbind(X28); 
tvname<-c('X28'); 
v.start<-NA; vname.start<-NA; 
v.stop<-NA; vname.stop<-NA; 
par1<-NA;dec<-1;parm<-c(NA, NA, 1,NA, 1); 
if (!exists("pdfwd")) pdfwd<-6; 
if (!exists("pdfht")) pdfht<-6; 
##R package## survival gdata ##R package##;
pvformat<-function(p,dec) {
  pp <- sprintf(paste("%.",dec,"f",sep=""),as.numeric(p))
  if (is.matrix(p)) {pp<-matrix(pp, nrow=nrow(p)); colnames(pp)<-colnames(p);rownames(pp)<-rownames(p);}
  lw <- paste("<",substr("0.00000000000",1,dec+1),"1",sep="");
  pp[as.numeric(p)<(1/10^dec)]<-lw
  return(pp)
}
numfmt<-function(p,dec) {
  if (is.list(p)) p<-as.matrix(p)
  pp <- sprintf(paste("%.",dec,"f",sep=""),as.numeric(p))
  if (is.matrix(p)) {pp<-matrix(pp, nrow=nrow(p));colnames(pp)<-colnames(p);rownames(pp)<-rownames(p);}
  pp[as.numeric(p)>10000000]<- "inf."
  pp[is.na(p) | gsub(" ","",p)==""]<- ""
  pp[p=="-Inf"]<-"-Inf"
  pp[p=="Inf"]<-"Inf"
  return(pp)
}

getLandmarkDF <- function(yvname, WD, timevname, tp) {
  ny<-length(yvname); tp<-c(0, tp, max(WD[,timevname],na.rm=TRUE)); ntp<-length(tp)-1;
  tmpWD<-WD[!is.na(WD[,timevname]),]
  for (i in (1:ntp)) {
    wd.i<-tmpWD[tmpWD[,timevname]>tp[i],]
    for (j in (1:ny)) {wd.i[wd.i[,yvname[j]]==1 & wd.i[,timevname]>tp[i+1],yvname[j]]<-0;}
    wd.i[wd.i[,timevname]>tp[i+1],timevname]<-tp[i+1]
    wd.i<-cbind(wd.i, TIME.PHASE.4LMCOX=i)
    if (i==1) {wd.p<-wd.i;} else {wd.p<-rbind(wd.p,wd.i);}
  }
  return(wd.p)
}
varstats<-function(var,vlvl,dec) {
  if (length(vlvl)==1 & vlvl[1]==0) {
    return(paste(numfmt(mean(var,na.rm=TRUE),dec),numfmt(sd(var,na.rm=TRUE),dec),sep=" &#177 "))
  } else {
    a<-table(var)
    b<-matrix(paste(a, " (", numfmt(a/sum(a)*100,dec), "%)",sep=""),ncol=1)
    return(c(" ",b[match(vlvl,names(a))]))
  }
}
mat2htmltable<-function(mat) {
  t1<- apply(mat,1,function(z) paste(z,collapse="</td><td>"))
  t2<- paste("<tr><td>",t1,"</td></tr>")
  return(paste(t2,collapse=" "))
}
mdl2oo<-function(i, j, wdtmp0, addcolv, addbv) {
  wdtmp<-removeNA(i,j,wdtmp0)
  xxname<-xxname_[[j]]
  fmlx<-fml0[j];
  if (addbv) fmlx<-paste(fmlx,"+factor(",bvar,")",sep="")
  if (addcolv) fmlx<-paste(fmlx,"+factor(",colvname,")",sep="")
  if (clogit==1) {
    fml<-paste(yvname[i],"~",fmlx,"+strata(",subjvname,")",sep="")
    mdl<-try(clogit(formula(fml),weights=wdtmp$weights,data=wdtmp,na.action=na.omit,method="exact"))
  } else {
    fml<-paste(fmlt,yvname[i],")~",fmlx);
    mdl<-try(coxph(formula(fml),weights=wdtmp$weights,data=wdtmp,na.action=na.omit,method=ydist[i]))
  }
  if (substr(mdl[1],1,5)!="Error") {
    gs<-summary(mdl); print(mdl$formula); print(gs)
    tmpn<-gs$n; gsparm <- gs$coefficients
    gsp<-gsparm[match(xxname,rownames(gsparm)),]
    if (length(xxname)==1) {beta<-gsp[1]; se<-gsp[3]; pv<-gsp[5]; 
    } else {beta<-gsp[,1]; se<-gsp[,3]; pv<-gsp[,5]; }
    ci1<- beta-1.96*se; ci2<- beta+1.96*se
    pvx<-substr(rep("****",length(pv)),1,(pv<=0.05)+(pv<=0.01)+(pv<=0.001)) 
    if (colprn==3) {pvv<-pvx;} else {pvv<-pvformat(pv,dec+2);}
    o1<-paste(numfmt(exp(beta),dec)," (",numfmt(exp(ci1),dec),", ",numfmt(exp(ci2),dec),")",sep="")
    o1<-paste(o1,pvv)
    o1[is.na(beta)]<-NA
  } else {o1<-rep(NA,length(xxname));tmpn<-nrow(wdtmp);}
  if (length(xxname)>1) {o1[1]<-""; o1[2]<-"1.0";}
  return(list(o1,tmpn))
}
recodevar <- function (var,oldcode,newcode) {
  tmp.v <- var
  nc.tmp <- length(oldcode)
  for (i in (1:nc.tmp)) {tmp.v[(var==oldcode[i])]=newcode[i]}
  if (is.factor(tmp.v)) {tmp.v1<-as.numeric(as.character(tmp.v))} else {tmp.v1<-as.numeric(tmp.v)}
  rm(tmp.v);  return(tmp.v1)
} 
rankvar <- function(var, num) {
  qprobs <- 1/num
  if (num>2) {for (i in (2:(num-1))) {qprobs <- c(qprobs, 1/num * i) } } 
  outvar <- rep(0, times=length(var))
  outvar[is.na(var)] <- NA
  cutpoints <- quantile(var,probs=qprobs, na.rm=TRUE)
  for (k in (1:length(cutpoints))) { outvar[var>=cutpoints[k]] <- k; }
  return(outvar)
}
removeNA<-function(i,j,wdf) {
 vvv<-c(yvname[i],xvname[j],avname,subjvname,colvname,bvar,vname.start,vname.stop,timevname); 
 vvv<-vvv[!is.na(vvv)]
 tmp<-is.na(wdf[,vvv]); 
 return(wdf[apply(tmp,1,sum)==0,])
}
if (!is.na(bvar)) {
 if (bvar=="TIME.PHASE.4LMCOX") {
  WD<-getLandmarkDF(yvname, WD, timevname, tp);
  tmptimeb <- vlabel[vname==timevname];
  vname<-c(vname,"TIME.PHASE.4LMCOX", "TIME.PHASE.4LMCOX.1");
  vlabel<-c(vlabel, paste(tmptimeb, "segment"), paste("  <=", tp[1]));
  if (length(tp)>1) {
    vname<-c(vname, "TIME.PHASE.4LMCOX.2", "TIME.PHASE.4LMCOX.3");
    vlabel<-c(vlabel,  paste("  >", tp[1], " & <=", tp[2],sep=""),paste("  >", tp[2]));
  } else {
    vname<-c(vname, "TIME.PHASE.4LMCOX.2");
    vlabel<-c(vlabel,  paste("  >", tp[1]));
  }
  bv <- WD[,"TIME.PHASE.4LMCOX"];
}}
if (!is.na(colvname)) {
 if (colvname=="TIME.PHASE.4LMCOX") {
  WD<-getLandmarkDF(yvname, WD, timevname, tp);
  tmptimeb <- vlabel[vname==timevname];
  vname<-c(vname,"TIME.PHASE.4LMCOX", "TIME.PHASE.4LMCOX.1");
  vlabel<-c(vlabel, paste(tmptimeb, "segment"), paste("  <=", tp[1]));
  if (length(tp)>1) {
    vname<-c(vname, "TIME.PHASE.4LMCOX.2", "TIME.PHASE.4LMCOX.3");
    vlabel<-c(vlabel,  paste("  >", tp[1], " & <=", tp[2],sep=""),paste("  >", tp[2]));
  } else {
    vname<-c(vname, "TIME.PHASE.4LMCOX.2");
    vlabel<-c(vlabel,  paste("  >", tp[1]));
  }
  colv <- WD[,"TIME.PHASE.4LMCOX"];
}}
if (is.na(xlv[1])) xlv<-apply(xv,2,function(z) length(unique(z))*(length(unique(z))<8));
if (is.na(alv[1]) & !is.na(avname[1])) alv<-apply(av,2,function(z) length(unique(z))*(length(unique(z))<8));

vlabelN<-(substr(vlabel,1,1)==" ");
vlabelZ<-vlabel[vlabelN];vlabelV<-vlabel[!vlabelN]
vnameV<-vname[!vlabelN];vnameZ<-vname[vlabelN];
w<-c("<html><head>","<meta http-equiv=\"Content-Type\" content=\"text/html\" charset=\"gb2312\" /></head><body>")
if (!is.na(avname[1])) {
 if (sum((saf=="s" | saf=="S") & alv>0)>0) w<-c(w,"</br>Restricted cubic smoothing(RCS) only applies for continuous variables")
}
if (parm[3]>3) {parm[3]<-1; w<-c(w,"</br>Output format was reset to option 1");}

allvname<-c(yvname,xvname,colvname,bvar,avname,subjvname,vname.start,vname.stop,timevname,"weights"); 
allvname<-allvname[!is.na(allvname)]
WD<-WD[,allvname];
if (!is.na(subjvname)) WD<-WD[order(WD[,subjvname]),]
rm(xv,yv,bv,av,colv,v.start,v.stop,timev)

if (!is.na(sxf[1])) {
  if (sum(sxf>1 & xlv>0)>0) w<-c(w,"Categorizing only applies to continuous variables");
  if (sum(sxf>1 & xlv==0)>0) {
     t.xname<-NA;t.xlv<-NA; nx<-length(xvname)
     for (i in 1:nx) {
       if (sxf[i]>1 & xlv[i]==0) {
          tmp.Xi<- rankvar(WD[,xvname[i]],sxf[i])
          tmp.newcode <- tapply(WD[,xvname[i]],tmp.Xi,function(z) median(z,na.rm=TRUE))
          tmp.low <- tapply(WD[,xvname[i]],tmp.Xi,function(z) min(z,na.rm=TRUE))
          tmp.upp <- tapply(WD[,xvname[i]],tmp.Xi,function(z) max(z,na.rm=TRUE))
          tmp.Xi2<- recodevar(tmp.Xi,(1:sxf[i])-1,tmp.newcode)
          tmp.Xi<-cbind(tmp.Xi,tmp.Xi2)
          tmp.NM<-paste(xvname[i],c("grp","grp.cont"),sep=".")
          colnames(tmp.Xi)<-tmp.NM
          WD<-cbind(WD,tmp.Xi)
          t.xname<-c(t.xname,tmp.NM)
          t.xlv<-c(t.xlv,sxf[i],0)
          vnameV<-c(vnameV,tmp.NM)
          vlabelV<-c(vlabelV,paste(vlabelV[vnameV==xvname[i]],c("group","group trend")))
          vnameZ<-c(vnameZ,paste(tmp.NM[1],(1:sxf[i])-1,sep="."))
          vlabelZ<-c(vlabelZ,paste(tmp.low,"-",tmp.upp))
       } else {
          t.xname<-c(t.xname,xvname[i]); t.xlv<-c(t.xlv,xlv[i])
       }
     }
     xvname<-t.xname[-1]; xlv<-t.xlv[-1];
  }
}

fml0<-""; na=0; avb=""; cmp0=TRUE; smoothav<-0
if (!is.na(avname[1])) {
  na<-length(avname)
  avb<-vlabelV[match(avname,vnameV)];
  avname_ <- avname 
  smoothavi<-((saf=="s" | saf=="S") & alv==0)
  smoothav<-sum(smoothavi)
  smoothavname<-avname[smoothavi]
  avname_[smoothavi]<-paste("rcs(",avname[smoothavi],")",sep="")
  avb1<-avb
  avb1[smoothavi]<-paste(avb[smoothavi],"(Smooth)",sep="")
  avname_[alv>0]<-paste("factor(",avname[alv>0],")",sep="")
  fml0<-paste("+",paste(avname_,collapse="+"))
}

ny=length(yvname); nx=length(xvname); 
xb<-vlabelV[match(xvname,vnameV)]; xb[is.na(xb)]<-xvname[is.na(xb)]
yb<-vlabelV[match(yvname,vnameV)]; yb[is.na(yb)]<-yvname[is.na(yb)]
xvname_ <- xvname
xvname_[xlv>0]<-paste("factor(",xvname[xlv>0],")",sep="")
xxname_<-list(NA); xxlbl_<-list(NA); xxlvl_<-list(NA)
for (j in (1:nx)) {
  if (xlv[j]==0) {
    xxname_[[j+1]]<-xvname[j];xxlbl_[[j+1]]<-xb[j];xxlvl_[[j+1]]<-0
  } else {
    xxlvl_[[j+1]]<-levels(factor(WD[,xvname[j]]))
    tmp<-paste(xvname[j],".",xxlvl_[[j+1]],sep="")
    xxlbl_[[j+1]]<-c(xb[j],vlabelZ[match(tmp,vnameZ)])
    xxlbl_[[j+1]]<-paste(c("",rep("&nbsp&nbsp",length(xxlbl_[[j+1]])-1)),xxlbl_[[j+1]])
    xxname_[[j+1]]<-c(xvname[j],paste("factor(",xvname[j],")",xxlvl_[[j+1]],sep=""))
  }
}
xxname_<-xxname_[-1]; xxlbl_<-xxlbl_[-1]; xxlvl_<-xxlvl_[-1];
fml0<-paste(xvname_,fml0)
  
if (is.na(colvname)) {
  nclv<-1; clvb<-"Total"; clvb_<-"Total"
} else {
  clv<-levels(factor(WD[,colvname])); nclv<-length(clv)+1
  clvb_<-vlabelZ[match(paste(colvname,".",clv,sep=""),vnameZ)]; clvb_[is.na(clvb_)]<-clv[is.na(clvb_)];
  clvb<-c(paste(vlabelV[vnameV==colvname],clvb_,sep="="),"Total");
  clvb_<-c(clvb_,"Total")
  WD<-WD[!is.na(WD[,colvname]),]
} 

if (is.na(bvar)) {
  blvb<-"Total"; blvb_<-"Total"
} else {
  blv<-levels(factor(WD[,bvar])); nblv<-length(blv)+1
  blvb_<-vlabelZ[match(paste(bvar,".",blv,sep=""),vnameZ)]; blvb_[is.na(blvb_)]<-blv[is.na(blvb_)];
  blvb<-c(paste(vlabelV[vnameV==bvar],blvb_,sep="="),"Total");
  blvb_<-c(blvb_,"Total")
  WD<-WD[!is.na(WD[,bvar]),]
}

if (!is.na(vname.start) & !is.na(vname.stop)) {
  fmlt<-paste("Surv(,",vname.start,",",vname.stop,",",sep="");
  WD<-WD[!is.na(WD[,vname.start]) & !is.na(WD[,vname.stop]),]
} else {
  if (!is.na(timevname)) {
    fmlt<-paste("Surv(",timevname,",",sep="");
    WD<-WD[!is.na(WD[,timevname]),]
  }
}

prn<-0; 
if (!is.na(bvar)) prn<-1
if (ny>4 & ny>max(xlv) & nx==sum(xlv>1) & nx<3 & is.na(bvar)) prn<-2
if (ny>4 & ny>nx & nx==sum(xlv==0) & nx<5 & is.na(bvar)) prn<-3
colprn<-parm[3]; if (colprn>3) colprn<-1;
clogit<-0; 
if (!is.na(subjvname) & is.na(timevname) & is.na(vname.start)) clogit<-1

sink(paste(ofname,".lst",sep=""))
w<-c(w,paste("<h2>", title, "</h2>"))
if (prn==0) {
  tt<-c(" ","Statistics",yb); nn<-c("","Exposure",yb); 
  for (k in (1:nclv)) {
    wdtmp0<-WD;
    if (!is.na(colvname)) {
      tt<-rbind(tt,c(clvb[k],rep(" ",ny+1)))
      if (k<nclv) wdtmp0<-WD[WD[,colvname]==clv[k],];
      print(paste("Stratified by",colvname, ":", clvb[k]))
    } 
    for (j in (1:nx)) {
        colj<-cbind(xxlbl_[[j]],varstats(wdtmp0[,xvname[j]],xxlvl_[[j]],dec))
        nnj <- c(clvb_[k],xb[j])
        for (i in (1:ny)) {
          addcolv<-FALSE; addbv<-FALSE
          if (k==nclv & !is.na(colvname)) addcolv<-TRUE
          tmpooi<-mdl2oo(i,j,wdtmp0,addcolv,addbv)
          colj<-cbind(colj,tmpooi[[1]])
          nnj<-c(nnj,tmpooi[[2]])
        }
        tt<-rbind(tt,colj); nn<-rbind(nn,nnj)
    }
  }
  if (is.na(colvname)) {nn<-nn[,-1];} else {nn[1,1]<-vlabelV[vnameV==colvname];}
  w<-c(w,"<table border=3>", mat2htmltable(tt), "</table>")
} 

if (prn==1) {
  prn1<-FALSE; if (nx==1 & xlv[1]==0 & ny>1) prn1<-TRUE;
  tt<-c(" ",blvb); nn<-c("","Outcome","Exposure",blvb);
  for (k in (1:nclv)) {
    wdtmp0<-WD;
    if (!is.na(colvname)) {
      tt<-rbind(tt,c(clvb[k],rep(" ",nblv)))
      if (k<nclv) wdtmp0<-WD[WD[,colvname]==clv[k],];
      print(paste("Stratified by",colvname, ":", clvb[k]))
    } 
    for (i in (1:ny)) {
      if (!prn1 & ny>1) tt<-rbind(tt,c(yb[i],rep(" ",nblv)))
      for (j in (1:nx)) {
          if (!prn1) {colj<-xxlbl_[[j]];} else {colj<-yb[i];}
          nnj <- c(clvb_[k],yb[i],xb[j])
          for (z in (1:nblv)) {
            print(paste("Stratified by",bvar, ":", blvb[z]))
            if (z<nblv) {wdtmp1<-wdtmp0[wdtmp0[,bvar]==blv[z],];} else {wdtmp1<-wdtmp0;}
            addcolv<-FALSE; addbv<-FALSE
            if (k==nclv & !is.na(colvname)) addcolv<-TRUE
            if (z==nblv) addbv<-TRUE
            tmpooi<-mdl2oo(i,j,wdtmp1,addcolv,addbv)
            colj<-cbind(colj,tmpooi[[1]])
            nnj<-c(nnj,tmpooi[[2]])
          }
          tt<-rbind(tt,colj); nn<-rbind(nn,nnj)
      }
    }
  }
  if (is.na(colvname)) {nn<-nn[,-1];} else {nn[1,1]<-vlabelV[vnameV==colvname];}
  w<-c(w,"<table border=3>", mat2htmltable(tt), "</table>")
} 

if (prn==2) {
  nn<-c(" "," ",yb);
  for (j in 1:nx) {
    tt<-c(xb[j],xxlbl_[[j]][-1]); ncum<-length(xxlbl_[[j]])-1; nnj<-xb[j]
    for (k in (1:nclv)) {
      wdtmp0<-WD; nnjk<-" "
      if (!is.na(colvname)) {
        tt<-rbind(tt,c(clvb[k],rep(" ",ncum))); nnjk<-clvb_[k]
        if (k<nclv) wdtmp0<-WD[WD[,colvname]==clv[k],];
        print(paste("Stratified by",colvname, ":", clvb[k]))
      } 
      tt<-rbind(tt,c("N(%)",varstats(wdtmp0[,xvname[j]],xxlvl_[[j]],dec)[-1]))
      for (i in (1:ny)) {
         addcolv<-FALSE; addbv<-FALSE
         if (k==nclv & !is.na(colvname)) addcolv<-TRUE
         tmpooi<-mdl2oo(i,j,wdtmp0,addcolv,addbv)
         tt<-rbind(tt,c(yb[i],tmpooi[[1]][-1]))
         nnjk<-c(nnjk,tmpooi[[2]])
      }
      nn<-cbind(nn,c(nnj,nnjk))
    }
    w<-c(w,"</br><table border=3>", mat2htmltable(tt), "</table>")
  }
  if (is.na(colvname)) {nn<-nn[-2,];} else {nn[2,1]<-vlabelV[vnameV==colvname];}
}

if (prn==3) {
  tt<-c(" ",xb[j]);  nn<-c(" ","Outcome",xb)
  for (k in (1:nclv)) {
    wdtmp0<-WD; 
    if (!is.na(colvname)) {
      tt<-rbind(tt,c(clvb[k],rep(" ",nx))); 
      if (k<nclv) wdtmp0<-WD[WD[,colvname]==clv[k],];
      print(paste("Stratified by",colvname, ":", clvb[k]))
    } 
    for (i in 1:ny) {
      coli<-yb[i]; nni<-c(clvb_[k],yb[i])
      for (j in 1:nx) {
         addcolv<-FALSE; addbv<-FALSE
         if (k==nclv & !is.na(colvname)) addcolv<-TRUE
         tmpooi<-mdl2oo(i,j,wdtmp0,addcolv,addbv)
         coli<-c(coli,tmpooi[[1]])
         nni<-c(nni,tmpooi[[2]])
      }
      tt<-rbind(tt,coli); nn<-rbind(nn,nni)
    }
  }
  if (is.na(colvname)) {nn<-nn[,-1];} else {nn[1,1]<-vlabelV[vnameV==colvname];}
  w<-c(w,"</br><table border=3>", mat2htmltable(tt), "</table>")
}
sink()


w<-c(w,"</br>±íÖÐÊý¾Ý£ºHR (95% CI) Pvalue  *P<0.05 **P<0.01 ***P<0.001")
w<-c(w,paste(c("</br>½á¹û±äÁ¿:",paste(yb,collapse="; ")),collapse=" "))
w<-c(w,paste(c("</br>±©Â¶±äÁ¿:",paste(xb,collapse="; ")),collapse=" "))
if (is.na(avname[1])) avb1<-"None";
w<-c(w,paste(c("</br>µ÷Õû±äÁ¿:",paste(avb1,collapse="; ")),collapse=" "))
if (smoothav>0) w<-c(w,". Restricted cubic spline smoothing were applied")
if (clogit==0) {
  tmpv<-c(timevname,vname.start,vname.stop); tmpv<-tmpv[!is.na(tmpv)];
  w<-c(w,paste(c("</br>Cox model Ê±¼ä±äÁ¿:", tmpv)))
}
if (clogit==1) w<-c(w,paste(c("</br>Ìõ¼þ Logistic »Ø¹é, Åä¶Ô×é±àºÅ±äÁ¿:", subjvname)))
w<-c(w,paste("</br>´Ë±íÓÃÒ×õÍ³¼ÆÈí¼þ (www.empowerstats.com) ºÍRÈí¼þÉú³É£¬Éú³ÉÈÕÆÚ£º",Sys.Date()))
w<-c(w,"</br></br>¸÷Ä£ÐÍËùÓÃµÄÑù±¾Á¿</br><table border=3>", mat2htmltable(nn), "</table>")
w<-c(w,wd.subset)
w<-c(w,"</body></html>")
fileConn<-file(paste(ofname,".htm",sep="")); writeLines(w, fileConn)
